# Supplementary material for: Chemoselective Characterization of New Extracellular Matrix Deposition in Bioengineered Tumor Tissues
Source: bioRxiv. 2025 Mar 19:2025.03.18.643336. Preprint. [Version 1] doi: 10.1101/2025.03.18.643336 (PMC11956949; doi:10.1101/2025.03.18.643336)
Supplement: Supplement 2 [file media-2.xlsx]

## Sheet: Search 1 original
Protein Accession	Gene	Protein Full Name	dECM-tumor-DMSO-eluate-rep1	dECM-tumor-DMSO-eluate-rep2	dECM-tumor-DMSO-eluate-rep3	dECM-tumor-Ac4GalNAz-eluate-rep1	dECM-tumor-Ac4GalNAz-eluate-rep2	dECM-tumor-Ac4GalNAz-eluate-rep3	dECM-tumor-Ac4GalNAz-eluate-rep4	tumoroid-DMSO-eluate-rep1	tumoroid-DMSO-eluate-rep2	tumoroid-DMSO-eluate-rep3	tumoroid-DMSO-eluate-rep4	tumoroid-DMSO-eluate-rep5	tumoroid-Ac4GalNAz-eluate-rep1	tumoroid-Ac4GalNAz-eluate-rep2	tumoroid-Ac4GalNAz-eluate-rep3	tumoroid-Ac4GalNAz-eluate-rep4	tumoroid-Ac4GalNAz-eluate-rep5
A0A0U1RRK4	LBHD2	LBH domain-containing protein 2	0	0	32213.1	469062	306033	3.77096e+06	4.40077e+06	0	42718.9	0	0	17695.9	79403.6	39064.8	497705	728620	71945.2
A0AV96	RBM47	RNA-binding protein 47	0	0	0	1.39343e+06	1.09555e+06	2.13754e+06	2.08493e+06	0	0	0	0	0	570922	174645	878428	1.25146e+06	709927
A0AVT1	UBA6	Ubiquitin-like modifier-activating enzyme 6	0	35694.7	0	654002	583176	1.38635e+06	1.42081e+06	0	0	0	0	0	0	0	121806	162487	0
A0PJW6	TMEM223	Transmembrane protein 223	0	0	0	393580	0	325793	218114	0	0	0	0	0	305389	223584	645759	870090	583160
A1L0T0	ILVBL	2-hydroxyacyl-CoA lyase 2	0	0	0	33729.8	31899.6	127579	145945	0	0	0	0	0	0	0	0	14091.6	0
A2A288	ZC3H12D	Probable ribonuclease ZC3H12D	0	0	0	0	0	0	83266.2	0	0	0	0	0	0	0	0	0	0
A2PYH4	HFM1	Probable ATP-dependent DNA helicase HFM1	0	0	0	0	0	0	2.54724e+06	0	0	0	0	0	0	0	0	0	0
A2RU48	SMCO3	Single-pass membrane and coiled-coil domain-containing protein 3	0	0	0	360443	120813	406773	520914	0	0	0	0	0	0	0	0	0	0
A3KN83	SBNO1	Protein strawberry notch homolog 1	0	0	0	435255	344304	757124	1.0948e+06	0	223734	0	0	0	308587	0	556236	498705	505898
A4FU01	MTMR11	Myotubularin-related protein 11	794535	0	0	431522	0	147581	0	0	38785.8	497928	464346	0	0	386550	1.38264e+06	1.28638e+06	0
A5PLL7	PEDS1	Plasmanylethanolamine desaturase 1	0	0	0	0	0	813036	252126	0	0	0	0	0	0	0	0	0	0
A5YKK6	CNOT1	CCR4-NOT transcription complex subunit 1	151254	0	0	4.35572e+06	4.24475e+06	1.21919e+07	1.1417e+07	0	0	989930	1.41111e+06	0	5.86874e+06	4.75238e+06	1.70389e+07	1.83026e+07	1.01891e+07
A6NCW0|A8MUK1|C9J2P7|C9JJH3|C9JLJ4|C9JPN9|C9JVI0|D6R901|D6R9N7|D6RA61|D6RBQ6|D6RCP7|D6RJB6|Q0WX57|Q7RTZ2	USP17L3|USP17L5|USP17L15|USP17L10|USP17L13|USP17L12|USP17L11|USP17L21|USP17L18|USP17L22|USP17L17|USP17L19|USP17L20|USP17L24|USP17L1	Ubiquitin carboxyl-terminal hydrolase 17-like protein 3|Ubiquitin carboxyl-terminal hydrolase 17-like protein 5|Ubiquitin carboxyl-terminal hydrolase 17-like protein 15|Ubiquitin carboxyl-terminal hydrolase 17-like protein 10|Ubiquitin carboxyl-terminal hydrolase 17-like protein 13|Ubiquitin carboxyl-terminal hydrolase 17-like protein 12|Ubiquitin carboxyl-terminal hydrolase 17-like protein 11|Ub…	0	0	0	0	0	0	0	0	0	1.16223e+06	0	878846	0	2.19613e+06	2.65014e+07	4.10664e+07	0
A6ND36	FAM83G	Protein FAM83G	0	0	0	574842	158305	338781	355079	0	0	0	0	0	0	0	0	0	0
A6NEL2	SOWAHB	Ankyrin repeat domain-containing protein SOWAHB	0	0	0	0	0	0	0	0	0	77061.2	100189	0	36416.6	38547.3	382823	403117	0
A6NF01	POM121B	Putative nuclear envelope pore membrane protein POM 121B	0	0	0	0	0	0	0	0	0	0	0	0	0	0	243121	318624	140239
A6NGU5|P19440	GGT3P|GGT1	Putative glutathione hydrolase 3 proenzyme|Glutathione hydrolase 1 proenzyme	0	0	0	4.85273e+06	2.96168e+06	7.61063e+06	6.30535e+06	0	0	0	0	0	3.89357e+06	1.03909e+06	1.49048e+07	1.5915e+07	9.94013e+06
A6NHL2	TUBAL3	Tubulin alpha chain-like 3	0	0	0	1.2212e+06	619219	1.31896e+06	1.94883e+06	0	0	0	0	0	121901	0	0	521178	0
A6NHR9	SMCHD1	Structural maintenance of chromosomes flexible hinge domain-containing protein 1	0	0	0	0	0	380535	195452	0	0	0	0	0	0	0	0	0	0
A6NJI1	C11orf86	Uncharacterized protein C11orf86	0	0	0	0	0	0	0	0	72572.3	0	0	0	0	0	0	86897.9	0
A6NLE4	SMIM23	Small integral membrane protein 23	0	0	0	0	0	0	0	0	0	0	0	0	0	0	0	281799	0
A6NMB1	SIGLEC16	Sialic acid-binding Ig-like lectin 16	41100.5	138873	49585.1	286430	146614	223557	1.25255e+06	0	0	80361.7	88193.3	23692.5	41932.7	0	1.38078e+06	106165	873842
A6NMD0	IFITM10	Interferon-induced transmembrane protein 10	0	0	0	0	0	327352	122398	0	0	0	0	0	0	0	26504.1	0	0
A6NMY6	ANXA2P2	Putative annexin A2-like protein	0	0	0	0	0	1.45577e+06	0	0	0	0	0	0	0	0	0	0	0
A6NMZ7|A8TX70	COL6A6|COL6A5	Collagen alpha-6(VI) chain|Collagen alpha-5(VI) chain	136203	51549	108060	1.60256e+06	965620	1.08759e+06	2.34301e+06	0	0	0	0	0	0	0	0	0	0
A7KAX9	ARHGAP32	Rho GTPase-activating protein 32	0	0	0	0	1.41971e+06	2.4359e+06	2.14212e+06	0	0	0	0	0	326354	381404	2.94622e+06	3.64765e+06	3.62119e+06
A8CG34	POM121C	Nuclear envelope pore membrane protein POM 121C	0	0	0	516742	848376	4.19326e+06	2.13651e+06	0	36581.7	0	0	42527.3	1.82658e+06	822416	4.44797e+06	4.02054e+06	3.15557e+06
A8K2U0	A2ML1	Alpha-2-macroglobulin-like protein 1	0	159091	0	1.2009e+06	641802	1.20709e+06	1.09226e+06	0	0	0	0	227656	387004	0	696962	7.60991e+06	1.67978e+06
A8MQ03	CYSRT1	Cysteine-rich tail protein 1	0	0	0	0	372952	681148	565274	0	0	0	0	0	483291	385424	1.22334e+06	1.97735e+06	1.29704e+06
A8MUA0		Putative UPF0607 protein ENSP00000381514	0	0	0	1.40212e+06	314412	913670	2.3961e+06	0	0	0	0	0	96621	0	310650	232835	234768
A8MWD9|P62308	SNRPGP15|SNRPG	Putative small nuclear ribonucleoprotein G-like protein 15|Small nuclear ribonucleoprotein G	0	0	0	0	0	0	1.55157e+06	0	0	0	0	0	0	0	1.12311e+06	1.45747e+06	0
B0FP48|E5RIL1	UPK3BL1|UPK3BL2	Uroplakin-3b-like protein 1|Uroplakin-3b-like protein 2	0	0	0	264510	565135	692659	452190	0	0	0	0	0	125768	81811.8	665169	462651	588149
B5ME19|Q99613	EIF3CL|EIF3C	Eukaryotic translation initiation factor 3 subunit C-like protein|Eukaryotic translation initiation factor 3 subunit C	0	0	0	553118	322903	1.10818e+06	1.09342e+06	0	467118	0	18906.3	0	63639.4	0	0	0	0
B7ZAQ6|P0CG08	GPR89A|GPR89B	Golgi pH regulator A|Golgi pH regulator B	0	0	0	641879	329900	620306	442317	0	0	0	0	0	189597	58236.8	354473	312575	234566
B9A064|P0CF74|P0CG04|P0DOX8|P0DOY2|P0DOY3	IGLL5|IGLC6|IGLC1||IGLC2|IGLC3	Immunoglobulin lambda-like polypeptide 5|Immunoglobulin lambda constant 6|Immunoglobulin lambda constant 1|Immunoglobulin lambda-1 light chain|Immunoglobulin lambda constant 2|Immunoglobulin lambda constant 3	0	73065.3	73169.4	381410	0	0	0	0	0	0	0	18150	188283	0	183814	1.15121e+06	245973
C9JRZ8|P15121	AKR1B15|AKR1B1	Aldo-keto reductase family 1 member B15|Aldo-keto reductase family 1 member B1	0	0	0	158389	212074	633104	784403	0	0	0	0	0	0	0	0	0	0
E7ERA6	RNF223	RING finger protein 223	0	0	0	0	0	0	0	0	0	0	0	0	0	0	412132	548427	417843
E9PQ53|O95298	NDUFC2-KCTD14|NDUFC2	NADH dehydrogenase [ubiquinone] 1 subunit C2, isoform 2|NADH dehydrogenase [ubiquinone] 1 subunit C2	0	0	0	262658	790427	844688	1.09159e+06	0	0	0	53050.8	41585.9	289573	228662	986682	919784	1.07983e+06
F2Z333	FNDC10	Fibronectin type III domain-containing protein 10	0	0	0	0	0	0	484815	0	0	0	0	0	0	0	0	0	0
K7EJ46	SMIM22	Small integral membrane protein 22	0	0	0	119123	138935	111880	206211	0	0	0	0	0	0	0	136983	253904	140592
O00115	DNASE2	Deoxyribonuclease-2-alpha	0	0	0	93194.3	0	131903	0	0	0	0	0	0	244847	286751	523633	774843	569945
O00148	DDX39A	ATP-dependent RNA helicase DDX39A	0	0	0	0	0	367688	394688	0	0	0	0	0	0	0	0	0	0
O00154	ACOT7	Cytosolic acyl coenzyme A thioester hydrolase	0	0	0	47317.6	25542.3	255567	344666	0	0	0	0	0	0	0	36845.9	175114	48030.4
O00159	MYO1C	Unconventional myosin-Ic	122340	0	0	963844	533354	973089	1.04347e+06	0	0	0	0	0	888356	365689	948342	1.26391e+06	1.01365e+06
O00161	SNAP23	Synaptosomal-associated protein 23	0	0	0	333766	209555	585309	307341	0	0	0	0	0	173748	83730.3	333075	417564	393826
O00170	AIP	AH receptor-interacting protein	0	124063	40190.4	710888	1.36856e+06	2.44044e+06	1.40088e+06	0	0	0	0	0	0	81523.1	155113	184179	164821
O00182	LGALS9	Galectin-9	27184.4	0	44417.1	0	278029	503160	572517	0	38812	33007.8	64969.7	32754.2	280498	325158	1.89026e+06	2.74608e+06	1.8013e+06
O00203	AP3B1	AP-3 complex subunit beta-1	22186.6	0	0	279842	286806	358887	509791	0	0	0	0	0	36849.2	0	0	0	0
O00217	NDUFS8	NADH dehydrogenase [ubiquinone] iron-sulfur protein 8, mitochondrial	0	0	0	920918	443672	1.57845e+06	964687	0	0	0	0	0	0	0	0	0	0
O00220	TNFRSF10A	Tumor necrosis factor receptor superfamily member 10A	0	0	30963.2	1.11306e+06	1.07315e+06	2.80972e+06	2.6341e+06	0	0	0	0	0	208621	0	941608	977921	843526
O00231	PSMD11	26S proteasome non-ATPase regulatory subunit 11	0	195432	155521	3.36615e+06	3.28463e+06	7.64803e+06	7.30967e+06	9.85504e+06	0	0	0	0	442533	0	0	657285	1.84262e+06
O00232	PSMD12	26S proteasome non-ATPase regulatory subunit 12	0	0	0	368375	522192	2.37168e+06	2.0443e+06	0	0	0	0	0	0	0	0	0	0
O00264	PGRMC1	Membrane-associated progesterone receptor component 1	226234	1.57469e+06	1.08945e+06	8.99679e+06	1.85857e+07	5.33999e+07	3.49126e+07	0	250017	1.056e+06	841242	260132	1.4302e+06	1.33274e+06	7.46272e+06	6.50534e+06	4.59671e+06
O00267	SUPT5H	Transcription elongation factor SPT5	0	81515.7	0	198296	224350	361186	438123	0	0	0	0	0	391275	188250	0	0	0
O00268	TAF4	Transcription initiation factor TFIID subunit 4	0	0	0	6.34248e+06	3.44439e+06	1.07557e+07	6.03915e+06	0	0	0	0	0	855891	606913	2.2568e+06	2.19565e+06	1.47115e+06
O00299	CLIC1	Chloride intracellular channel protein 1	580175	695514	462669	1.22192e+07	1.41392e+07	2.39291e+07	1.90975e+07	0	686887	251441	246933	142894	872649	392917	3.46811e+06	3.98981e+06	2.67029e+06
O00303	EIF3F	Eukaryotic translation initiation factor 3 subunit F	3.08408e+06	2.21052e+06	2.41339e+06	8.04423e+06	7.15552e+06	1.23993e+07	1.37487e+07	0	2.32419e+06	0	2.54586e+06	0	878983	552539	1.27648e+06	2.05191e+06	962434
O00329	PIK3CD	Phosphatidylinositol 4,5-bisphosphate 3-kinase catalytic subunit delta isoform	0	0	0	141319	0	0	0	0	0	0	0	0	0	19997.2	0	0	0
O00391	QSOX1	Sulfhydryl oxidase 1	833321	395820	165241	2.36649e+07	2.59686e+07	6.12841e+07	4.6569e+07	0	648064	309760	439440	0	1.04079e+07	5.15213e+06	4.59723e+07	5.61403e+07	3.63843e+07
O00410	IPO5	Importin-5	0	0	0	0	213062	1.41825e+06	1.15809e+06	0	0	0	0	0	0	0	0	0	0
O00429	DNM1L	Dynamin-1-like protein	0	0	0	300449	303926	859202	300574	0	0	0	0	0	0	0	0	0	0
O00461	GOLIM4	Golgi integral membrane protein 4	982113	0	0	1.38461e+07	3.36808e+07	5.34819e+07	7.15362e+07	0	655641	0	237595	0	3.40904e+06	1.26363e+06	7.5868e+06	1.0901e+07	4.99407e+06
O00462	MANBA	Beta-mannosidase	0	0	0	2.17019e+06	1.72706e+06	2.69919e+06	3.33536e+06	0	0	963862	0	0	6.33731e+06	2.00424e+06	1.92262e+07	2.38454e+07	1.43037e+07
O00468	AGRN	Agrin	465127	1.08408e+06	567296	2.50196e+08	3.25823e+08	6.2827e+08	5.76509e+08	305527	1.29101e+06	225154	134116	777858	8.49051e+07	4.20674e+07	1.76973e+08	1.89398e+08	1.32424e+08
O00469	PLOD2	Procollagen-lysine,2-oxoglutarate 5-dioxygenase 2	87009.9	261404	0	3.29014e+06	2.46999e+06	4.03493e+06	4.29073e+06	0	0	0	0	0	1.01604e+06	651553	2.40567e+06	2.73577e+06	2.03124e+06
O00478|O00481|P78410	BTN3A3|BTN3A1|BTN3A2	Butyrophilin subfamily 3 member A3|Butyrophilin subfamily 3 member A1|Butyrophilin subfamily 3 member A2	0	0	0	60435.5	274799	500692	448993	0	0	0	0	0	0	0	91883.5	0	0
O00483	NDUFA4	Cytochrome c oxidase subunit NDUFA4	0	88121.2	0	1.22487e+06	984094	3.66996e+06	2.56557e+06	0	0	72240	27327	84754.7	1.08233e+06	306707	2.66035e+06	3.91483e+06	2.67157e+06
O00487	PSMD14	26S proteasome non-ATPase regulatory subunit 14	59775.7	149021	0	2.84425e+06	1.50495e+06	2.35238e+06	2.82996e+06	0	63585.3	0	0	0	259908	0	240115	340131	0
O00506|Q9P289|Q9Y6E0	STK25|STK26|STK24	Serine/threonine-protein kinase 25|Serine/threonine-protein kinase 26|Serine/threonine-protein kinase 24	0	0	0	190743	221092	550471	659433	0	5683.54	0	0	0	0	0	0	0	0
O00541	PES1	Pescadillo homolog	0	57241.3	0	359941	542125	645321	1.39693e+06	0	0	0	0	0	264657	0	446592	711550	372787
O00560	SDCBP	Syntenin-1	0	0	0	2.18157e+06	1.84077e+06	3.22553e+06	1.5695e+06	0	0	0	0	0	0	0	214913	0	0
O00562	PITPNM1	Membrane-associated phosphatidylinositol transfer protein 1	0	0	0	49450.8	185002	0	0	0	0	0	0	0	102308	0	858300	548296	75691.9
O00567	NOP56	Nucleolar protein 56	339778	163861	70191.3	3.69136e+06	2.91949e+06	6.90936e+06	7.26001e+06	0	0	125998	168652	114265	775546	763655	2.15252e+06	3.59198e+06	1.91634e+06
O00571	DDX3X	ATP-dependent RNA helicase DDX3X	371903	692593	441932	5.03359e+06	9.17328e+06	2.39584e+07	2.40827e+07	1.02448e+06	0	0	0	0	1.27322e+06	872121	1.98157e+06	2.576e+06	1.6585e+06
O00584	RNASET2	Ribonuclease T2	0	0	0	41667.7	0	0	0	0	0	0	0	0	71198.6	0	190882	267147	109807
O00592	PODXL	Podocalyxin	169132	768965	523897	1.71478e+06	2.68382e+06	4.33164e+06	3.27162e+06	0	162078	0	359663	0	1.55822e+06	1.05553e+06	6.83569e+06	7.10657e+06	6.62697e+06
O00629	KPNA4	Importin subunit alpha-3	0	0	0	0	0	517568	150214	0	0	0	0	0	0	0	0	0	0
O00712	NFIB	Nuclear factor 1 B-type	0	0	0	174002	109985	460968	457780	0	0	0	0	0	220024	126192	669982	558601	433492
O00754	MAN2B1	Lysosomal alpha-mannosidase	0	0	0	0	0	0	0	0	0	105055	0	0	171230	0	539788	1.23026e+06	394227
O14495	PLPP3	Phospholipid phosphatase 3	0	85757.5	0	2.68223e+06	1.17589e+06	1.74643e+06	2.7718e+06	0	335781	0	1.01539e+06	466214	1.06422e+06	503827	3.22882e+06	2.92153e+06	3.19542e+06
O14497	ARID1A	AT-rich interactive domain-containing protein 1A	362992	617826	441982	6.22764e+06	4.59012e+06	1.21984e+07	1.34144e+07	0	1.1188e+06	0	549527	0	6.21922e+06	3.59535e+06	1.35021e+07	1.1488e+07	8.9847e+06
O14513	NCKAP5	Nck-associated protein 5	0	37823.1	0	457545	143286	0	228620	0	0	0	0	0	0	0	0	0	0
O14523	C2CD2L	Phospholipid transfer protein C2CD2L	4.22993e+06	2.54112e+07	1.40172e+07	3.12946e+06	8.55593e+06	6.03409e+06	4.05679e+06	0	0	1.85941e+07	1.65061e+06	1.30975e+07	5.15173e+06	1.57771e+07	7.47105e+06	8.12235e+06	3.35691e+06
O14524	NEMP1	Nuclear envelope integral membrane protein 1	0	0	0	155513	299361	811363	625607	0	0	0	0	0	203784	56962.2	983062	737039	999231
O14548	COX7A2L	Cytochrome c oxidase subunit 7A-related protein, mitochondrial	0	0	0	0	0	0	0	0	0	0	0	0	0	0	192138	278299	437847
O14561	NDUFAB1	Acyl carrier protein, mitochondrial	0	0	0	207915	362135	0	0	0	0	0	0	0	0	0	0	0	0
O14579	COPE	Coatomer subunit epsilon	0	0	0	857193	1.704e+06	1.26655e+06	1.33154e+06	0	0	0	0	0	0	88939.6	0	0	223366
O14627	CDX4	Homeobox protein CDX-4	0	0	0	0	2.83799e+06	0	0	0	0	0	0	0	0	0	4.43447e+06	4.94736e+06	0
O14633|Q5TA81	LCE2B|LCE2C	Late cornified envelope protein 2B|Late cornified envelope protein 2C	0	0	0	0	0	0	0	0	0	0	0	0	0	0	0	625759	0
O14657	TOR1B	Torsin-1B	0	0	0	74471.3	0	174900	0	0	0	0	0	0	0	0	0	0	0
O14662	STX16	Syntaxin-16	0	0	0	226188	328008	0	268908	0	0	0	0	0	0	0	0	0	99204.7
O14672	ADAM10	Disintegrin and metalloproteinase domain-containing protein 10	0	0	0	5.36368e+06	4.26886e+06	5.33706e+06	6.20959e+06	0	0	0	0	0	984042	580443	2.58373e+06	2.92512e+06	2.57374e+06
O14681	EI24	Etoposide-induced protein 2.4 homolog	0	0	0	481525	450077	3.88474e+06	3.30429e+06	0	0	0	0	0	696718	234944	372503	3.79956e+06	88997.6
O14684	PTGES	Prostaglandin E synthase	19058.3	0	0	293031	208464	319732	250586	0	0	103461	0	18415.2	689156	395057	2.61205e+06	2.09853e+06	1.70332e+06
O14732	IMPA2	Inositol monophosphatase 2	0	35095.1	0	240396	156241	372392	348331	0	0	0	0	0	66510.7	0	133283	532391	56325.1
O14734	ACOT8	Acyl-coenzyme A thioesterase 8	0	0	0	805139	559813	1.32368e+06	1.71991e+06	0	0	0	0	0	116758	0	224925	405389	222170
O14735	CDIPT	CDP-diacylglycerol--inositol 3-phosphatidyltransferase	0	0	0	503674	296770	351809	402641	0	0	0	0	0	180737	122958	311364	277656	259740
O14763	TNFRSF10B	Tumor necrosis factor receptor superfamily member 10B	0	0	0	1.51826e+06	1.18269e+06	2.00416e+06	1.76054e+06	0	0	0	0	0	350688	0	0	0	456720
O14773	TPP1	Tripeptidyl-peptidase 1	0	0	0	512675	221857	2.97549e+06	2.53653e+06	0	0	0	0	0	590778	213898	1.95854e+06	3.24867e+06	638891
O14776	TCERG1	Transcription elongation regulator 1	2.10385e+06	0	72421.2	6.72829e+06	1.3541e+07	3.08984e+07	3.18511e+07	55943.6	1.00097e+06	2.58424e+06	0	0	2.70921e+06	1.89903e+06	1.3337e+07	1.76673e+07	1.04592e+07
O14786	NRP1	Neuropilin-1	0	0	0	2.12395e+07	2.00245e+07	4.74343e+07	6.39795e+07	0	0	0	0	0	5.80201e+06	2.49041e+06	2.09277e+07	2.79583e+07	1.9346e+07
O14792	HS3ST1	Heparan sulfate glucosamine 3-O-sulfotransferase 1	288248	273047	952018	1.20292e+06	1.08348e+06	6.66487e+06	7.64709e+06	45974.6	114034	284058	242548	134713	524061	330517	1.97454e+06	1.62325e+06	2.18298e+06
O14818	PSMA7	Proteasome subunit alpha type-7	0	339627	0	1.50719e+06	1.39914e+06	2.2499e+06	2.35934e+06	0	0	0	0	71236.9	577984	0	851182	3.98976e+06	707176
O14828	SCAMP3	Secretory carrier-associated membrane protein 3	0	228311	78689.3	3.60766e+06	4.06684e+06	1.07433e+07	8.4784e+06	0	0	0	0	0	1.07244e+06	239483	3.28303e+06	4.11401e+06	2.34404e+06
O14830	PPEF2	Serine/threonine-protein phosphatase with EF-hands 2	0	0	0	0	0	367249	0	0	0	0	0	0	0	0	0	0	0
O14880	MGST3	Glutathione S-transferase 3, mitochondrial	0	0	0	0	418795	1.51345e+06	2.12873e+06	0	0	0	0	0	422421	113221	1.76794e+06	6.52824e+06	621457
O14893	GEMIN2	Gem-associated protein 2	0	0	0	0	0	977248	310835	197181	0	0	0	0	0	0	0	0	0
O14908	GIPC1	PDZ domain-containing protein GIPC1	0	0	0	390115	191701	606946	1.08046e+06	0	0	0	0	0	0	0	154990	341274	0
O14924	RGS12	Regulator of G-protein signaling 12	0	0	0	205539	279785	715418	947596	0	0	0	0	0	127889	82474.7	203702	177034	210913
O14925|Q5SRD1	TIMM23|TIMM23B	Mitochondrial import inner membrane translocase subunit Tim23|Mitochondrial import inner membrane translocase subunit Tim23B	0	0	0	493828	257470	507257	454204	0	0	0	0	0	152054	164176	331336	553327	410955
O14929	HAT1	Histone acetyltransferase type B catalytic subunit	0	0	0	383273	140799	642792	923539	0	0	0	0	0	0	0	0	0	0
O14933	UBE2L6	Ubiquitin/ISG15-conjugating enzyme E2 L6	0	0	0	707644	2.4681e+06	1.16218e+06	562173	0	0	0	0	0	0	0	0	0	0
O14936	CASK	Peripheral plasma membrane protein CASK	0	0	0	97436.2	65480.2	182110	215266	0	0	0	0	0	0	0	0	0	0
O14944	EREG	Proepiregulin	0	0	0	255573	720346	1.81519e+06	2.46046e+06	0	0	0	0	0	0	0	588229	0	0
O14950|P19105	MYL12B|MYL12A	Myosin regulatory light chain 12B|Myosin regulatory light chain 12A	0	439280	0	6.59722e+06	5.31709e+06	8.09315e+06	8.92786e+06	0	0	0	0	0	501214	0	542994	911266	739792
O14964	HGS	Hepatocyte growth factor-regulated tyrosine kinase substrate	772322	352816	1.24693e+06	8.43771e+06	2.20093e+07	4.39665e+07	4.60881e+07	0	810197	682758	0	0	1.48598e+06	1.44393e+06	8.98953e+06	1.07714e+07	5.49406e+06
O14966|P57729|Q13637	RAB29|RAB38|RAB32	Ras-related protein Rab-7L1|Ras-related protein Rab-38|Ras-related protein Rab-32	0	0	0	364389	0	735353	1.28859e+06	0	0	0	0	0	0	0	0	0	0
O14974	PPP1R12A	Protein phosphatase 1 regulatory subunit 12A	1.17722e+06	0	0	5.17389e+06	6.66283e+06	1.04887e+07	1.07523e+07	602639	481381	0	0	0	5.89836e+06	1.66362e+06	2.19594e+07	1.74393e+07	1.533e+07
O14979	HNRNPDL	Heterogeneous nuclear ribonucleoprotein D-like	0	0	0	1.02291e+06	645440	1.12001e+06	901341	38821.5	0	0	0	0	300865	119280	353641	298606	271932
O14980	XPO1	Exportin-1	160176	523238	0	979821	678606	3.29785e+06	1.97936e+06	0	371526	0	0	0	435876	319213	580334	443327	441375
O15014	ZNF609	Zinc finger protein 609	0	0	0	704463	460872	1.10454e+06	711477	0	0	0	0	0	385541	418978	1.19449e+06	1.40385e+06	867579
O15027	SEC16A	Protein transport protein Sec16A	146297	339029	300474	4.88827e+06	4.86524e+06	8.77866e+06	6.90281e+06	0	1.30642e+06	292626	182803	323251	1.10763e+07	9.04633e+06	2.49542e+07	2.10922e+07	2.34959e+07
O15031	PLXNB2	Plexin-B2	2.28278e+06	300413	117647	2.33842e+07	1.56891e+07	4.3667e+07	4.05075e+07	4.26548e+06	496697	1.13405e+06	0	0	9.08405e+06	3.30432e+06	2.77775e+07	2.8892e+07	2.74786e+07
O15047	SETD1A	Histone-lysine N-methyltransferase SETD1A	0	811218	0	9.92271e+06	1.06803e+07	1.24778e+07	1.51112e+07	0	891080	0	0	0	6.01857e+06	2.493e+06	1.09185e+07	1.27506e+07	8.19896e+06
O15049	N4BP3	NEDD4-binding protein 3	0	58386	13296.2	819566	247626	672220	897027	0	0	0	0	0	0	0	0	0	0
O15054	KDM6B	Lysine-specific demethylase 6B	0	0	0	1.39612e+06	1.01145e+06	1.92048e+06	1.82035e+06	0	0	0	0	0	3.31661e+06	1.15515e+06	5.15619e+06	3.81042e+06	3.42006e+06
O15061	SYNM	Synemin	0	0	0	0	0	0	0	0	21012.6	65227.1	0	72620.3	61299.3	0	211891	1.36449e+06	0
O15118	NPC1	NPC intracellular cholesterol transporter 1	49528.6	0	0	8.04536e+06	7.57371e+06	1.65716e+07	1.31845e+07	0	0	453418	518504	696451	3.54919e+06	1.50239e+06	9.74492e+06	1.10918e+07	8.50241e+06
O15121	DEGS1	Sphingolipid delta(4)-desaturase DES1	0	0	0	338823	2.83103e+06	256279	435536	0	0	0	0	0	0	0	0	4.03396e+06	0
O15126	SCAMP1	Secretory carrier-associated membrane protein 1	1.91004e+06	1.07581e+06	1.41049e+06	1.90184e+06	1.50011e+06	3.45933e+06	3.25819e+06	0	1.06466e+06	2.69909e+06	2.9389e+06	863350	617818	370058	2.37684e+06	2.89293e+06	1.51594e+06
O15127	SCAMP2	Secretory carrier-associated membrane protein 2	0	105456	0	2.36548e+06	2.7386e+06	6.37083e+06	5.73004e+06	0	0	0	0	0	551651	424729	3.36168e+06	4.42306e+06	1.67565e+06
O15143	ARPC1B	Actin-related protein 2/3 complex subunit 1B	0	0	0	0	402116	758747	767111	0	0	0	0	0	0	0	390029	278470	419961
O15164	TRIM24	Transcription intermediary factor 1-alpha	0	0	0	1.40818e+06	828178	2.69673e+06	2.8346e+06	0	0	0	0	0	481983	150752	3.20863e+06	3.32201e+06	1.42941e+06
O15173	PGRMC2	Membrane-associated progesterone receptor component 2	202187	1.03758e+06	335769	1.19596e+07	1.00705e+07	1.8593e+07	1.47074e+07	0	166825	0	0	63036.4	929541	576928	1.897e+06	2.02606e+06	1.61901e+06
O15230	LAMA5	Laminin subunit alpha-5	3.05805e+06	6.02035e+06	2.24343e+06	2.98802e+07	1.96068e+07	5.671e+07	4.81459e+07	305306	1.82031e+06	5.42386e+06	0	0	1.96475e+07	6.67955e+06	4.47915e+07	4.3963e+07	3.82889e+07
O15231	ZNF185	Zinc finger protein 185	0	0	0	0	0	1.17394e+06	486712	0	0	0	0	0	0	0	0	0	0
O15258	RER1	Protein RER1	0	0	0	0	816990	1.89027e+06	1.26373e+06	0	0	0	0	0	136461	0	446750	693877	515265
O15260	SURF4	Surfeit locus protein 4	137984	976643	557190	2.30179e+06	2.84422e+06	7.07791e+06	6.79664e+06	0	0	0	205248	170683	864300	465096	2.54502e+06	3.51944e+06	2.12083e+06
O15269	SPTLC1	Serine palmitoyltransferase 1	276775	2.38963e+06	6.58314e+06	3.26752e+06	7.65777e+06	1.34172e+07	1.10775e+07	0	12250.6	590185	771549	544814	1.79586e+06	498716	4.17425e+06	2.96106e+06	3.64831e+06
O15270	SPTLC2	Serine palmitoyltransferase 2	26543.9	0	0	718030	542337	1.77791e+06	1.33385e+06	0	0	0	0	0	0	0	0	359380	0
O15294	OGT	UDP-N-acetylglucosamine--peptide N-acetylglucosaminyltransferase 110 kDa subunit	0	0	0	997702	438367	911233	1.14409e+06	0	0	0	0	0	405489	1.19535e+06	5.12571e+06	2.05325e+06	4.29034e+06
O15321	TM9SF1	Transmembrane 9 superfamily member 1	0	363011	0	1.93295e+06	1.94445e+06	5.10967e+06	6.97395e+06	0	0	0	322858	0	675880	355399	1.89078e+06	1.84525e+06	2.14555e+06
O15335	CHAD	Chondroadherin	0	0	0	0	240308	0	0	0	0	0	0	0	0	0	0	0	0
O15347	HMGB3	High mobility group protein B3	0	0	0	261622	277191	475574	506393	0	0	0	0	45048.6	388910	239012	628026	644426	583408
O15355	PPM1G	Protein phosphatase 1G	0	0	0	108145	145427	330079	433974	0	0	0	0	0	0	0	43933.9	189364	91504.7
O15357	INPPL1	Phosphatidylinositol 3,4,5-trisphosphate 5-phosphatase 2	12319.1	23986.5	0	328950	175857	438383	582300	0	0	0	0	0	74338.4	0	77022.7	141667	68299.5
O15371	EIF3D	Eukaryotic translation initiation factor 3 subunit D	0	0	0	276544	310925	1.53822e+06	1.11138e+06	0	0	0	0	0	304308	188850	461743	499226	0
O15372	EIF3H	Eukaryotic translation initiation factor 3 subunit H	0	0	0	710538	614956	955153	944551	0	0	0	0	0	205801	0	0	117867	160017
O15393	TMPRSS2	Transmembrane protease serine 2	374699	249536	189499	3.44334e+06	0	502066	0	0	0	0	0	0	362068	344686	1.35832e+06	1.63863e+06	1.0201e+06
O15394	NCAM2	Neural cell adhesion molecule 2	0	0	0	667803	805419	888847	2.07007e+06	0	0	0	0	0	420263	440891	1.32109e+06	1.77361e+06	1.27964e+06
O15400	STX7	Syntaxin-7	0	0	0	2.00952e+06	1.28314e+06	2.06109e+06	2.13494e+06	0	0	0	0	0	568593	0	940513	1.10474e+06	470161
O15427	SLC16A3	Monocarboxylate transporter 4	0	0	0	3.86422e+06	1.27966e+06	1.57681e+07	2.021e+07	0	134546	472650	0	0	1.24612e+06	638953	3.7078e+06	3.14383e+06	1.49513e+06
O15431	SLC31A1	High affinity copper uptake protein 1	0	153146	0	634291	896410	898566	1.08738e+06	32805.5	0	0	0	0	1.08686e+06	574534	3.13648e+06	2.65914e+06	1.89527e+06
O15484	CAPN5	Calpain-5	0	0	0	0	0	0	0	0	0	0	0	0	0	0	0	156473	0
O15498	YKT6	Synaptobrevin homolog YKT6	48734.3	0	0	970262	995448	1.42164e+06	1.65122e+06	0	0	0	0	0	0	0	0	0	0
O15504	NUP42	Nucleoporin NUP42	0	0	0	184441	60207	351170	347514	0	0	0	0	0	67425.5	0	208132	279908	77629.4
O15516	CLOCK	Circadian locomoter output cycles protein kaput	89449.2	0	0	507322	438701	2.55106e+06	2.60795e+06	0	0	0	0	0	531175	345139	930776	1.38591e+06	764815
O15533	TAPBP	Tapasin	208270	270618	112626	3.08783e+06	2.87972e+06	4.42377e+06	3.21872e+06	605502	0	165657	352223	118870	867784	567195	1.02361e+06	1.16084e+06	834579
O15551	CLDN3	Claudin-3	124442	74752.1	37086.2	1.29578e+06	2.39392e+06	3.17005e+06	2.99667e+06	0	81273.4	121542	236377	209693	756000	378713	4.42805e+06	4.80642e+06	3.77548e+06
O15554	KCNN4	Intermediate conductance calcium-activated potassium channel protein 4	0	0	0	52631.3	0	80153	197714	0	0	0	0	0	77977	28405	273559	361138	234622
O43143	DHX15	ATP-dependent RNA helicase DHX15	233419	106170	0	3.9348e+06	3.10405e+06	6.7375e+06	7.70586e+06	0	0	0	308895	0	1.18821e+06	478870	2.07173e+06	2.04929e+06	1.10302e+06
O43148	RNMT	mRNA cap guanine-N7 methyltransferase	0	0	0	0	0	0	217827	0	0	0	0	0	23706.8	0	33523.8	62692.8	0
O43155	FLRT2	Leucine-rich repeat transmembrane protein FLRT2	0	0	0	954783	633325	1.91526e+06	2.24271e+06	0	0	0	0	0	245297	157160	1.30565e+06	1.34845e+06	1.34947e+06
O43157	PLXNB1	Plexin-B1	191163	0	0	1.01263e+06	1.29001e+06	2.30423e+06	1.9559e+06	0	0	185262	252492	0	569792	315207	1.25143e+06	1.12944e+06	1.00578e+06
O43169	CYB5B	Cytochrome b5 type B	0	0	0	185410	353801	1.50827e+06	2.10591e+06	0	0	0	0	0	205441	0	0	0	0
O43172	PRPF4	U4/U6 small nuclear ribonucleoprotein Prp4	0	0	0	0	118388	0	459971	0	0	0	0	0	0	0	0	0	0
O43175	PHGDH	D-3-phosphoglycerate dehydrogenase	521032	457359	340982	5.71019e+06	7.10232e+06	1.14129e+07	1.2207e+07	0	83206.2	0	76799.6	0	573688	394371	782192	690044	663657
O43186|P32242|P32243	CRX|OTX1|OTX2	Cone-rod homeobox protein|Homeobox protein OTX1|Homeobox protein OTX2	0	0	0	311358	425156	999737	419949	0	0	0	0	0	153840	0	677238	873957	1.33231e+06
O43194	GPR39	G-protein coupled receptor 39	0	0	0	70923.6	0	262504	391991	0	0	0	0	0	45983.9	0	675650	498990	503938
O43237	DYNC1LI2	Cytoplasmic dynein 1 light intermediate chain 2	16904.4	0	0	501155	659473	1.11807e+06	1.1342e+06	0	0	0	0	0	0	0	0	0	0
O43240	KLK10	Kallikrein-10	0	19451.7	0	1.65345e+06	0	0	442244	0	0	0	0	0	0	0	0	1.32136e+06	0
O43242	PSMD3	26S proteasome non-ATPase regulatory subunit 3	0	0	0	4.65517e+06	2.73804e+06	4.4185e+06	5.51305e+06	0	50617	0	0	0	684652	0	666300	0	280217
O43248	HOXC11	Homeobox protein Hox-C11	0	0	0	121170	1.07006e+06	1.26278e+06	1.35014e+06	0	0	0	0	0	0	86042.7	0	710064	741728
O43264	ZW10	Centromere/kinetochore protein zw10 homolog	0	0	0	16124.2	21253.7	171069	207029	0	0	0	0	0	0	0	0	0	0
O43278	SPINT1	Kunitz-type protease inhibitor 1	177409	527840	2.67558e+06	3.36742e+07	4.35442e+07	7.69403e+07	1.08377e+08	0	0	2.67619e+06	784622	3.03209e+06	1.62173e+07	7.49036e+06	5.58061e+07	6.05991e+07	4.84579e+07
O43286	B4GALT5	Beta-1,4-galactosyltransferase 5	258260	0	0	2.46736e+06	3.7355e+06	6.38103e+06	8.10701e+06	117840	0	0	81182.9	0	909578	353763	2.20179e+06	3.06772e+06	1.41818e+06
O43291	SPINT2	Kunitz-type protease inhibitor 2	105408	190099	285215	1.22551e+07	1.92742e+07	3.25406e+07	2.7303e+07	0	0	0	0	0	2.58038e+06	1.4412e+06	1.24291e+07	1.24604e+07	1.14194e+07
O43292	GPAA1	Glycosylphosphatidylinositol anchor attachment 1 protein	0	0	0	936270	1.07591e+06	3.15533e+06	2.5851e+06	0	0	0	0	0	270841	0	621159	945568	411057
O43306	ADCY6	Adenylate cyclase type 6	0	0	0	0	266473	5.90053e+06	3.02696e+06	0	0	0	0	0	0	0	1.7685e+06	2.12183e+06	0
O43324	EEF1E1	Eukaryotic translation elongation factor 1 epsilon-1	18411.5	99829.8	42501.3	1.34243e+06	1.3525e+06	1.3061e+06	1.76324e+06	0	0	0	0	0	73690.2	46619.6	0	0	93378.7
O43390	HNRNPR	Heterogeneous nuclear ribonucleoprotein R	0	54906.7	0	3.34835e+06	2.02946e+06	8.9148e+06	5.4822e+06	0	0	0	0	0	239089	0	397365	735845	278309
O43399	TPD52L2	Tumor protein D54	0	101735	0	691553	1.41083e+06	852365	1.42652e+06	0	0	0	0	0	79057.8	0	237915	183316	0
O43402	EMC8	ER membrane protein complex subunit 8	0	0	135484	3.98953e+06	894204	3.74195e+06	3.62874e+06	0	111334	0	0	0	584508	530623	1.0784e+06	802354	584248
O43405	COCH	Cochlin	43255.7	267003	141983	343345	0	414754	723604	64446.3	0	0	0	0	165842	0	191148	293769	185642
O43447	PPIH	Peptidyl-prolyl cis-trans isomerase H	0	0	0	148830	260428	801826	860582	0	0	0	0	0	0	0	0	0	0
O43474	KLF4	Krueppel-like factor 4	0	0	0	116665	89161.9	207601	121868	0	0	0	0	0	155664	53205.8	203938	227306	134767
O43488	AKR7A2	Aflatoxin B1 aldehyde reductase member 2	0	0	0	369934	250844	797306	1.1891e+06	0	0	0	0	0	0	0	0	109210	0
O43493	TGOLN2	Trans-Golgi network integral membrane protein 2	1.07831e+06	2.5776e+06	2.01857e+06	2.28759e+07	6.09842e+07	8.42048e+07	9.48839e+07	46014.1	0	0	0	0	4.58459e+06	1.37426e+06	2.44035e+07	2.42676e+07	1.96582e+07
O43505	B4GAT1	Beta-1,4-glucuronyltransferase 1	0	273586	0	1.8472e+06	2.61045e+06	7.0654e+06	1.20143e+07	0	0	0	31597.2	0	435817	153038	1.49162e+06	1.78181e+06	967590
O43548	TGM5	Protein-glutamine gamma-glutamyltransferase 5	0	0	0	0	42404.8	0	0	0	0	0	0	0	0	0	35214.7	595343	0
O43583	DENR	Density-regulated protein	0	0	0	155116	260177	369564	0	0	0	0	0	0	222022	0	249348	237938	307446
O43602	DCX	Neuronal migration protein doublecortin	0	0	0	0	0	0	0	0	0	0	0	0	557960	0	0	0	0
O43610	SPRY3	Protein sprouty homolog 3	0	0	0	0	1.48694e+06	0	0	0	0	0	0	0	0	0	0	0	0
O43615	TIMM44	Mitochondrial import inner membrane translocase subunit TIM44	143427	158436	0	2.31811e+06	2.14513e+06	4.41049e+06	3.33637e+06	0	0	142013	0	0	0	0	0	0	222488
O43617	TRAPPC3	Trafficking protein particle complex subunit 3	27189.5	84760.7	0	864651	944983	1.33833e+06	1.9116e+06	0	79561.5	0	0	0	0	0	0	184744	0
O43657	TSPAN6	Tetraspanin-6	0	0	0	343356	909868	1.20683e+06	1.57822e+06	0	0	0	0	0	143186	36642.6	959044	675815	869413
O43670	ZNF207	BUB3-interacting and GLEBS motif-containing protein ZNF207	0	0	0	1.44078e+06	577671	723115	2.91372e+06	0	0	0	0	0	1.39878e+06	830577	2.25099e+06	2.93961e+06	1.63073e+06
O43676	NDUFB3	NADH dehydrogenase [ubiquinone] 1 beta subcomplex subunit 3	63180	0	0	992043	1.00242e+06	1.43361e+06	3.11692e+06	0	0	0	44374.4	0	337238	460831	1.24616e+06	2.7317e+06	1.1172e+06
O43678	NDUFA2	NADH dehydrogenase [ubiquinone] 1 alpha subcomplex subunit 2	0	68255.1	0	720006	515486	692598	931478	0	0	0	0	0	458754	289498	924240	991916	977611
O43681	GET3	ATPase GET3	0	0	0	568453	368221	1.42408e+06	1.43045e+06	0	0	0	0	0	0	0	0	0	0
O43683	BUB1	Mitotic checkpoint serine/threonine-protein kinase BUB1	0	0	0	1.23088e+06	938927	1.1386e+06	1.47554e+06	0	0	121117	0	0	537539	319442	774357	1.1454e+06	1.77601e+06
O43684	BUB3	Mitotic checkpoint protein BUB3	305116	255700	173797	858513	2.52913e+06	3.89462e+06	5.55425e+06	0	0	0	0	0	334417	218364	766326	2.35376e+06	1.39109e+06
O43688	PLPP2	Phospholipid phosphatase 2	0	0	0	2.40982e+06	2.28957e+06	5.04185e+06	5.90012e+06	0	0	0	0	0	1.74813e+06	846485	7.10884e+06	5.29935e+06	7.4532e+06
O43707	ACTN4	Alpha-actinin-4	492792	1.20693e+06	591228	1.93802e+07	1.67678e+07	3.57613e+07	2.92388e+07	0	1.42472e+06	0	0	0	2.02696e+06	2.05318e+06	2.10573e+06	5.27708e+06	2.7059e+06
O43747	AP1G1	AP-1 complex subunit gamma-1	0	41970	0	769560	804856	3.0485e+06	2.00884e+06	0	0	0	0	0	0	0	273390	0	0
O43760	SYNGR2	Synaptogyrin-2	189199	347134	0	4.4139e+06	8.23215e+06	1.06523e+07	9.77714e+06	0	432480	152607	0	57545.1	829560	333154	2.01453e+06	2.29306e+06	1.48409e+06
O43772	SLC25A20	Mitochondrial carnitine/acylcarnitine carrier protein	891723	1.50302e+06	1.23922e+06	1.42315e+06	2.56331e+06	1.98866e+06	1.94867e+06	62653.7	0	1.20587e+06	816904	646762	1.3597e+06	647353	1.80089e+06	2.29188e+06	2.25676e+06
O43776	NARS1	Asparagine--tRNA ligase, cytoplasmic	0	90479.8	37933.3	636927	1.41841e+06	1.85756e+06	1.85892e+06	0	12950.4	0	0	0	90251.9	81649	552543	422142	255283
O43790|Q14533	KRT86|KRT81	Keratin, type II cuticular Hb6|Keratin, type II cuticular Hb1	0	342599	206109	817238	995514	1.2905e+06	2.63926e+06	0	54721.5	0	0	0	0	363481	2.61075e+06	3.0829e+06	2.94419e+06
O43795	MYO1B	Unconventional myosin-Ib	0	0	0	472717	0	0	487907	0	0	0	0	0	121272	0	309201	257612	0
O43813	LANCL1	Glutathione S-transferase LANCL1	0	0	0	283362	105041	323618	314820	0	0	0	0	0	0	0	0	172546	0
O43818	RRP9	U3 small nucleolar RNA-interacting protein 2	72666.7	0	0	529323	208474	599304	2.49645e+06	0	0	173139	0	0	61740	37914.9	282450	707633	385878
O43837	IDH3B	Isocitrate dehydrogenase [NAD] subunit beta, mitochondrial	0	0	0	0	0	651188	365661	0	0	0	0	0	0	0	0	0	0
O43852	CALU	Calumenin	209627	379349	228100	3.69784e+06	5.58452e+06	1.17407e+07	1.15049e+07	0	0	366562	52552.9	0	3.08855e+06	1.31947e+06	5.78812e+06	6.13143e+06	4.38134e+06
O43854	EDIL3	EGF-like repeat and discoidin I-like domain-containing protein 3	30799.2	0	0	1.67769e+06	1.71103e+06	3.48642e+06	3.13466e+06	0	0	971527	0	0	1.85061e+06	1.11263e+06	5.93137e+06	4.71661e+06	7.85114e+06
O43865	AHCYL1	S-adenosylhomocysteine hydrolase-like protein 1	903484	0	0	3.55101e+06	3.27596e+06	1.0313e+07	1.27041e+07	0	0	582605	0	0	1.67939e+06	274551	2.46192e+06	2.21643e+06	1.56771e+06
O43909	EXTL3	Exostosin-like 3	0	0	0	2.48191e+06	3.91962e+06	1.37244e+07	1.18639e+07	0	156500	0	0	0	780269	0	2.22427e+06	2.18938e+06	1.58736e+06
O60216	RAD21	Double-strand-break repair protein rad21 homolog	0	0	0	851101	464304	1.46258e+06	1.06856e+06	0	0	0	76770.9	0	291171	284703	1.98238e+06	2.37195e+06	1.71352e+06
O60245	PCDH7	Protocadherin-7	0	0	0	1.58336e+06	1.65352e+06	5.7734e+06	4.93824e+06	0	0	0	0	0	339641	260420	3.2618e+06	2.92855e+06	2.90481e+06
O60256	PRPSAP2	Phosphoribosyl pyrophosphate synthase-associated protein 2	0	0	0	69956.4	0	169278	242289	0	0	0	0	0	26919.5	676458	80282.1	83508.5	0
O60264	SMARCA5	SWI/SNF-related matrix-associated actin-dependent regulator of chromatin subfamily A member 5	51290.2	50342.7	58057.4	607092	714772	1.1198e+06	1.71207e+06	49253.8	0	0	0	0	181686	58031.7	697128	726915	533094
O60279	SUSD5	Sushi domain-containing protein 5	471661	317154	0	1.90249e+06	3.78714e+06	3.94601e+06	7.71339e+06	0	0	0	0	0	831253	413260	3.98996e+06	4.05935e+06	3.00195e+06
O60292	SIPA1L3	Signal-induced proliferation-associated 1-like protein 3	0	0	0	105231	0	390838	394580	0	0	0	0	0	379266	657260	2.84121e+06	2.97317e+06	2.35301e+06
O60296	TRAK2	Trafficking kinesin-binding protein 2	0	578346	0	1.43908e+06	958229	3.72409e+06	2.26042e+06	0	0	0	0	0	1.89481e+06	1.26113e+06	3.62177e+06	4.80234e+06	3.72274e+06
O60306	AQR	RNA helicase aquarius	0	0	0	749823	1.55997e+06	1.01782e+06	769043	0	0	0	113860	0	1.03489e+06	244983	1.71874e+06	1.53484e+06	979228
O60313	OPA1	Dynamin-like 120 kDa protein, mitochondrial	150565	75665.9	0	577627	1.48299e+06	2.06805e+06	1.62596e+06	0	0	0	0	0	596579	54419.1	504066	482464	1.00877e+06
O60318	MCM3AP	Germinal-center associated nuclear protein	0	0	0	1.86871e+06	1.51541e+06	2.79596e+06	2.52581e+06	0	0	0	0	0	5.58636e+06	2.54852e+06	9.29116e+06	8.34843e+06	7.277e+06
O60341	KDM1A	Lysine-specific histone demethylase 1A	0	0	0	291481	163676	421413	441597	0	0	0	0	0	0	0	0	0	0
O60353	FZD6	Frizzled-6	0	0	0	357783	251022	838011	603823	0	0	0	0	0	395940	242908	1.22845e+06	1.86583e+06	684970
O60437	PPL	Periplakin	0	0	0	585266	458696	1.6152e+06	757510	0	0	0	0	0	202264	153849	0	238174	140853
O60449	LY75	Lymphocyte antigen 75	0	0	0	2.61823e+06	1.88537e+06	4.31138e+06	4.50079e+06	0	0	0	899034	0	1.6137e+06	526463	3.66322e+06	3.91819e+06	3.45128e+06
O60462	NRP2	Neuropilin-2	906227	8.85816e+06	4.29428e+06	2.87846e+07	2.38344e+07	8.61807e+07	9.41343e+07	6.6747e+06	431221	2.82503e+06	731350	2.11816e+06	8.64593e+06	3.41902e+06	5.01788e+07	6.72911e+07	3.25164e+07
O60469	DSCAM	Cell adhesion molecule DSCAM	0	0	0	2.95065e+06	1025690	1.24747e+06	1.9321e+06	0	0	0	0	0	1.15839e+06	200362	210670	2.52287e+06	3.29682e+06
O60476	MAN1A2	Mannosyl-oligosaccharide 1,2-alpha-mannosidase IB	0	0	0	284330	379265	745180	1.45484e+06	0	0	64358.6	0	0	43447.3	0	235202	238837	139819
O60486	PLXNC1	Plexin-C1	0	0	0	768262	0	0	0	0	0	0	0	0	936422	0	0	0	0
O60487	MPZL2	Myelin protein zero-like protein 2	0	0	0	1.23864e+06	754205	1.70892e+06	1.43213e+06	0	0	0	0	0	148351	0	264030	277281	268528
O60493	SNX3	Sorting nexin-3	0	0	0	453824	460394	1.20805e+06	1.62466e+06	0	1.35241e+06	0	0	0	0	0	0	0	0
O60499	STX10	Syntaxin-10	0	0	0	0	0	257554	0	0	0	0	0	0	0	0	0	0	0
O60506	SYNCRIP	Heterogeneous nuclear ribonucleoprotein Q	0	152813	0	899047	1.52576e+06	3.64409e+06	3.6529e+06	0	0	0	0	0	138767	0	286483	670413	416021
O60512	B4GALT3	Beta-1,4-galactosyltransferase 3	0	0	0	1.82024e+06	2.04945e+06	9.07596e+06	9.28154e+06	0	0	0	0	0	355459	210198	1.33152e+06	1.83293e+06	1.10654e+06
O60568	PLOD3	Multifunctional procollagen lysine hydroxylase and glycosyltransferase LH3	0	96900.5	0	1.72689e+06	1.28323e+06	2.80066e+06	2.87243e+06	0	0	0	0	0	653977	54565.8	547544	1.15524e+06	815906
O60610	DIAPH1	Protein diaphanous homolog 1	0	0	0	0	0	528525	318608	0	0	0	0	0	0	0	0	0	0
O60635	TSPAN1	Tetraspanin-1	0	0	0	296728	184251	2.38314e+06	1.52696e+06	0	527897	0	0	0	166341	0	884062	652725	912841
O60637	TSPAN3	Tetraspanin-3	43833.8	414223	266058	2.3101e+06	1.9265e+06	5.2396e+06	4.99665e+06	0	18594.4	0	33393.6	0	790985	275963	1.36425e+06	2.70645e+06	1.14303e+06
O60645	EXOC3	Exocyst complex component 3	0	0	0	188677	129256	251926	287455	0	0	0	0	0	0	0	0	126824	0
O60658	PDE8A	High affinity cAMP-specific and IBMX-insensitive 3',5'-cyclic phosphodiesterase 8A	48978.3	114546	46569.1	2.18829e+06	1.06374e+06	2.1377e+06	2.32569e+06	0	0	0	25764.7	0	235599	99994.3	288688	249692	275717
O60664	PLIN3	Perilipin-3	0	394445	0	2.48139e+06	5.20801e+06	7.09282e+06	7.5166e+06	0	0	0	0	0	405223	0	1.1621e+06	2.04061e+06	1.99599e+06
O60684	KPNA6	Importin subunit alpha-7	0	0	0	554666	389296	1.25916e+06	1.28879e+06	0	0	0	0	0	0	0	0	0	0
O60687	SRPX2	Sushi repeat-containing protein SRPX2	4.28251e+06	3.56456e+06	0	1.1964e+07	1.84929e+07	4.61023e+07	4.11116e+07	348876	716356	463547	0	0	1.13752e+07	4.22116e+06	4.00822e+07	6.17566e+07	2.56038e+07
O60701	UGDH	UDP-glucose 6-dehydrogenase	221570	305966	156964	4.02569e+06	3.09719e+06	7.01408e+06	9.73e+06	0	63390.5	72309.4	152554	180254	763674	490692	2.17312e+06	2.49534e+06	2.0466e+06
O60716	CTNND1	Catenin delta-1	381342	749841	644703	6.17317e+06	6.45565e+06	1.94452e+07	1.59502e+07	0	0	0	306789	0	1.56155e+06	1.10862e+06	2.98598e+06	2.85659e+06	2.75032e+06
O60725	ICMT	Protein-S-isoprenylcysteine O-methyltransferase	0	0	0	309012	102324	373733	406448	0	0	0	0	0	169496	55081.7	437000	405821	344697
O60749	SNX2	Sorting nexin-2	258022	140239	0	1.70213e+06	1.7016e+06	2.52997e+06	2.87988e+06	0	0	0	0	0	0	0	0	0	269078
O60762	DPM1	Dolichol-phosphate mannosyltransferase subunit 1	0	237785	0	2.05202e+06	1.65769e+06	4.55618e+06	4.13952e+06	0	0	0	0	0	279945	0	0	753116	338742
O60763	USO1	General vesicular transport factor p115	1.62107e+06	594736	501878	4.50886e+06	4.98857e+06	1.22541e+07	6.54091e+06	0	0	0	0	0	796137	0	1.24612e+06	1.97305e+06	875545
O60765	ZNF354A	Zinc finger protein 354A	0	0	0	143476	1.38923e+06	0	0	0	0	0	0	0	0	0	0	816353	318132
O60831	PRAF2	PRA1 family protein 2	0	0	0	943410	473091	1.206e+06	1.20842e+06	0	0	0	0	0	355325	244484	607315	707453	415550
O60832	DKC1	H/ACA ribonucleoprotein complex subunit DKC1	46059.3	0	0	426580	895813	933649	780191	0	45066	117726	104644	124254	345354	271904	1.14781e+06	1.0512e+06	729479
O60841	EIF5B	Eukaryotic translation initiation factor 5B	0	0	0	827259	864498	2.4465e+06	2.3372e+06	0	0	0	0	0	0	0	350524	511719	282963
O60869	EDF1	Endothelial differentiation-related factor 1	0	0	0	303761	626429	680298	991718	0	0	0	0	0	264168	107420	103087	171830	159441
O60884	DNAJA2	DnaJ homolog subfamily A member 2	0	635907	466141	3.17016e+06	5.42305e+06	1.73058e+07	1.09558e+07	0	0	238387	142092	0	578159	388830	2.74264e+06	2.83233e+06	1.18687e+06
O60911	CTSV	Cathepsin L2	0	0	0	0	0	1.11505e+06	530784	0	0	0	0	235842	676587	0	683535	3.91448e+06	1.15368e+06
O60931	CTNS	Cystinosin	0	0	0	195359	0	0	92085.9	0	0	0	0	0	131395	18260.7	342475	329871	250589
O75054	IGSF3	Immunoglobulin superfamily member 3	914066	422795	3.53024e+06	4.57756e+06	3.61616e+06	8.85902e+06	8.37852e+06	674473	315864	516215	0	0	6.68664e+06	2.61043e+06	1.91322e+07	2.05116e+07	1.92305e+07
O75056	SDC3	Syndecan-3	0	0	0	1.73334e+06	1.57877e+06	4.80157e+06	4.03313e+06	0	0	0	0	0	2.57106e+06	646660	5.85132e+06	4.59756e+06	3.28034e+06
O75071	EFCAB14	EF-hand calcium-binding domain-containing protein 14	93148.8	0	0	3.46416e+06	3.48123e+06	6.75764e+06	6.8446e+06	0	0	79365.2	0	0	590505	99952.1	1.14747e+06	1.41673e+06	1.03606e+06
O75083	WDR1	WD repeat-containing protein 1	0	204955	0	823573	1.32746e+06	2.40908e+06	1.83891e+06	0	0	0	83331.9	0	315791	202424	1.55259e+06	1.97127e+06	1.45248e+06
O75084	FZD7	Frizzled-7	0	0	0	1.30367e+06	2.17588e+06	4.65211e+06	6.18461e+06	0	140804	0	0	0	570294	109217	1.36071e+06	2.45306e+06	1.1838e+06
O75093	SLIT1	Slit homolog 1 protein	0	0	0	0	546257	1.12487e+06	573647	0	0	0	0	0	0	122825	509761	422625	115718
O75110	ATP9A	Probable phospholipid-transporting ATPase IIA	1.65198e+06	3.6416e+06	1.95134e+06	292949	5.06421e+06	433556	724796	0	134765	1.56637e+06	2.53597e+06	28147.2	278259	2.46238e+06	752059	1.3024e+06	702866
O75131	CPNE3	Copine-3	825450	398510	476775	3.3938e+06	5.76643e+06	6.59679e+06	1.33778e+07	0	0	1.1468e+06	0	0	1.34679e+06	840766	1.09703e+06	3.51915e+06	1.77408e+06
O75144	ICOSLG	ICOS ligand	104154	0	0	0	48564.3	291034	656038	0	0	0	0	0	143464	29981.5	423008	843014	282170
O75147	OBSL1	Obscurin-like protein 1	0	76113.2	0	638936	346749	887813	1.14582e+06	0	0	0	0	0	0	0	542456	587699	192813
O75153	CLUH	Clustered mitochondria protein homolog	0	0	0	135389	0	179827	186326	0	0	0	0	0	0	0	0	0	0
O75157	TSC22D2	TSC22 domain family protein 2	0	0	0	238961	0	0	800079	0	0	0	0	0	0	0	0	0	0
O75170	PPP6R2	Serine/threonine-protein phosphatase 6 regulatory subunit 2	0	0	0	655348	532612	497399	414488	0	0	0	0	0	784335	335921	1.31788e+06	1.14805e+06	1.28739e+06
O75179	ANKRD17	Ankyrin repeat domain-containing protein 17	0	1.01595e+06	0	5.93216e+06	9.22155e+06	1.88507e+07	1.65039e+07	0	0	1.40768e+06	0	0	3.40876e+06	2.34176e+06	9.32918e+06	1.00184e+07	6.85306e+06
O75190	DNAJB6	DnaJ homolog subfamily B member 6	39568	0	0	0	0	0	288036	0	0	2.46107e+06	0	0	0	0	0	0	0
O75191	XYLB	Xylulose kinase	0	0	0	649544	0	0	0	0	0	0	0	0	0	0	0	0	0
O75197	LRP5	Low-density lipoprotein receptor-related protein 5	0	0	0	1.6156e+06	1.1265e+06	2.93712e+06	2.5078e+06	0	312594	0	0	0	1.63058e+06	476246	3.23817e+06	4.39317e+06	3.53745e+06
O75223	GGCT	Gamma-glutamylcyclotransferase	0	178455	0	965462	675013	2.73515e+06	1.34559e+06	0	0	0	0	0	935049	429764	1.53522e+06	2.22351e+07	1.03351e+06
O75251	NDUFS7	NADH dehydrogenase [ubiquinone] iron-sulfur protein 7, mitochondrial	0	0	0	707085	340631	925729	803595	0	0	0	0	0	263205	244007	389420	488753	733259
O75306	NDUFS2	NADH dehydrogenase [ubiquinone] iron-sulfur protein 2, mitochondrial	0	0	0	1.33096e+06	723695	1.43155e+06	878052	0	0	0	89236.4	0	260689	0	463079	449706	387321
O75326	SEMA7A	Semaphorin-7A	0	0	0	2.20964e+06	2.05715e+06	4.97442e+06	4.31215e+06	0	427418	0	0	312374	1.39368e+06	589506	5.73485e+06	6.80166e+06	6.09136e+06
O75340	PDCD6	Programmed cell death protein 6	0	0	0	700782	730081	5.31208e+06	4.50877e+06	0	0	0	0	0	0	0	0	502347	0
O75342	ALOX12B	Arachidonate 12-lipoxygenase, 12R-type	201405	0	0	530835	0	0	0	0	0	0	0	0	727224	0	1.12354e+06	5.06174e+06	0
O75352	MPDU1	Mannose-P-dolichol utilization defect 1 protein	0	121968	0	731053	587679	1.96753e+06	1.91782e+06	92163.9	0	66383.5	0	0	143017	243478	414172	529661	158702
O75354	ENTPD6	Ectonucleoside triphosphate diphosphohydrolase 6	0	0	0	1.62198e+06	1.10745e+06	2.30095e+06	2.62055e+06	0	0	0	0	0	0	0	570086	554208	374017
O75355	ENTPD3	Ectonucleoside triphosphate diphosphohydrolase 3	0	0	0	684423	647264	800615	694355	0	190452	0	0	0	336377	57815.6	973941	1.12635e+06	751646
O75367	MACROH2A1	Core histone macro-H2A.1	378128	472452	188408	5.2295e+06	3.54446e+06	7.57835e+06	7.01433e+06	0	171096	404795	541335	558063	4.45079e+06	2.95534e+06	5.48349e+06	1.06978e+07	5.06931e+06
O75369	FLNB	Filamin-B	2.93912e+06	4.37693e+06	2.66389e+06	3.0263e+07	4.22674e+07	7.8161e+07	6.95307e+07	0	1.69199e+06	777082	1.46584e+06	1.17563e+06	2.91986e+06	1.54505e+06	7.72145e+06	9.15689e+06	5.37924e+06
O75376	NCOR1	Nuclear receptor corepressor 1	610784	0	0	7.16158e+06	7.17597e+06	1.57102e+07	1.12812e+07	0	60735.3	395778	0	334517	6.16619e+06	4.532e+06	1.01199e+07	1.16843e+07	1.07642e+07
O75380	NDUFS6	NADH dehydrogenase [ubiquinone] iron-sulfur protein 6, mitochondrial	0	41591.8	0	469130	274230	861316	852855	0	0	0	0	0	588453	140381	1.3069e+06	925888	989210
O75381	PEX14	Peroxisomal membrane protein PEX14	74067.7	259613	256607	1.59607e+06	1.58675e+06	3.28155e+06	3.01424e+06	0	0	0	0	0	0	0	0	0	0
O75390	CS	Citrate synthase, mitochondrial	68897.3	27073.5	0	617028	364151	972565	1.30486e+06	0	0	0	39178.4	0	191588	0	294561	321384	292054
O75396	SEC22B	Vesicle-trafficking protein SEC22b	255983	661396	426278	8.8488e+06	1.10876e+07	2.42935e+07	1.91002e+07	0	0	0	388295	0	1.16209e+06	525971	2.46576e+06	2.53013e+06	2.05156e+06
O75400	PRPF40A	Pre-mRNA-processing factor 40 homolog A	0	161110	0	3.02211e+06	2.47775e+06	6.39857e+06	4.72405e+06	0	112189	0	0	0	683382	0	1.29431e+06	1.5545e+06	629693
O75431	MTX2	Metaxin-2	0	0	0	2.95705e+06	1.17654e+06	5.76932e+06	3.5864e+06	0	0	61152.1	0	0	570761	0	960939	1.00941e+06	0
O75438	NDUFB1	NADH dehydrogenase [ubiquinone] 1 beta subcomplex subunit 1	0	0	0	630580	515945	689905	588276	0	0	0	0	0	303183	241552	636538	639463	972936
O75448	MED24	Mediator of RNA polymerase II transcription subunit 24	0	37876.1	42474	153044	693014	719281	898454	0	0	0	17944.4	13116.2	171740	0	885178	724298	691984
O75449	KATNA1	Katanin p60 ATPase-containing subunit A1	12387.1	0	16537.5	0	65976.1	115437	247783	0	0	0	0	0	3.19548e+06	1.65355e+06	1.07094e+07	0	9.53481e+06
O75477	ERLIN1	Erlin-1	0	0	0	804220	1.10178e+06	1.1909e+06	1.23121e+06	0	0	0	0	0	340382	0	635077	324729	561775
O75487	GPC4	Glypican-4	85713.9	0	0	8.28301e+06	1.30876e+07	2.85885e+07	2.10057e+07	0	336876	104637	0	0	1.09066e+07	2.19223e+06	3.20331e+07	4.07882e+07	2.5978e+07
O75489	NDUFS3	NADH dehydrogenase [ubiquinone] iron-sulfur protein 3, mitochondrial	0	0	0	1.75918e+06	1.59636e+06	4.08201e+06	3.38e+06	0	0	0	0	0	333399	147626	635782	1.14327e+06	888110
O75493	CA11	Carbonic anhydrase-related protein 11	0	0	0	0	0	0	0	0	0	0	0	0	25480.6	0	149777	253208	81789.6
O75494	SRSF10	Serine/arginine-rich splicing factor 10	0	0	0	63325.2	0	1.74517e+06	692535	0	0	0	0	0	0	0	101055	561356	0
O75503	CLN5	Bis(monoacylglycero)phosphate synthase CLN5	0	81229.8	372658	1.4883e+06	602858	1.54436e+06	1.5435e+06	0	43528	202376	48136.4	55635.7	972739	228941	2.27575e+06	2.58014e+06	1.54829e+06
O75509	TNFRSF21	Tumor necrosis factor receptor superfamily member 21	112089	0	0	2.3955e+06	2.20579e+06	4.72571e+06	4.58847e+06	0	442888	0	0	0	1.81237e+06	845562	4.61452e+06	4.47724e+06	4.90059e+06
O75531	BANF1	Barrier-to-autointegration factor	0	0	0	0	0	739505	119321	0	0	0	0	0	0	0	0	28190.2	0
O75533	SF3B1	Splicing factor 3B subunit 1	118071	0	92096	2.31749e+06	1.05813e+06	3.23533e+06	2.03316e+06	0	0	0	0	0	400426	0	578271	0	578899
O75534	CSDE1	Cold shock domain-containing protein E1	0	0	0	656609	694829	2.13534e+06	2.07092e+06	0	0	0	0	0	509630	1.12947e+06	0	1.16288e+06	2.30002e+06
O75569	PRKRA	Interferon-inducible double-stranded RNA-dependent protein kinase activator A	0	0	0	508238	808786	1.19868e+06	1.16395e+06	0	0	0	0	0	133000	0	381846	333105	325880
O75581	LRP6	Low-density lipoprotein receptor-related protein 6	0	0	0	319942	312114	484044	787395	0	0	77050.8	0	17434.1	209562	210965	468039	547814	394856
O75608	LYPLA1	Acyl-protein thioesterase 1	0	77327.1	0	1.19482e+06	1.30185e+06	2.41777e+06	1.78789e+06	0	35702.9	0	0	64245.6	140003	0	148720	706158	157704
O75629	CREG1	Protein CREG1	0	0	0	0	0	0	0	0	0	0	0	0	0	0	180197	356888	68953.4
O75643	SNRNP200	U5 small nuclear ribonucleoprotein 200 kDa helicase	0	0	0	991728	537984	557135	764213	0	207976	0	0	48450.7	429853	276787	1.09425e+06	595485	0
O75663	TIPRL	TIP41-like protein	0	20418.3	0	200792	988213	1.25545e+06	1.01376e+06	0	0	0	0	0	296280	0	0	0	0
O75694	NUP155	Nuclear pore complex protein Nup155	0	0	0	327305	212150	458547	390179	0	0	0	0	0	0	0	0	0	0
O75718	CRTAP	Cartilage-associated protein	0	198888	250299	2.0106e+06	1.11351e+06	2.67826e+06	2.72977e+06	0	200748	558129	143266	169297	634532	486128	664945	2.18122e+06	389839
O75746	SLC25A12	Electrogenic aspartate/glutamate antiporter SLC25A12, mitochondrial	0	0	0	891170	585399	1.42639e+06	1.02209e+06	58713.2	33421.7	0	51073.7	0	571985	181031	1.00968e+06	1.1588e+06	834570
O75764	TCEA3	Transcription elongation factor A protein 3	0	0	0	0	0	0	0	0	0	0	0	0	306605	208441	550396	573952	701918
O75787	ATP6AP2	Renin receptor	0	0	0	777462	648338	851980	783887	0	0	0	0	0	0	0	242661	173374	369174
O75815|Q6S5L8|Q92529	BCAR3|SHC4|SHC3	Breast cancer anti-estrogen resistance protein 3|SHC-transforming protein 4|SHC-transforming protein 3	0	0	0	0	203901	290693	295217	0	0	0	0	0	0	0	0	0	0
O75821	EIF3G	Eukaryotic translation initiation factor 3 subunit G	0	59514.5	0	478537	693546	844383	958395	0	0	0	0	0	268973	0	1.15538e+06	683101	0
O75822	EIF3J	Eukaryotic translation initiation factor 3 subunit J	0	0	0	0	104986	284999	632921	0	0	0	0	0	0	0	0	0	0
O75828	CBR3	Carbonyl reductase [NADPH] 3	0	184213	100035	998772	1.24391e+06	1.87513e+06	2.09321e+06	0	0	0	0	0	0	0	235517	219708	134852
O75844	ZMPSTE24	CAAX prenyl protease 1 homolog	188160	167888	109662	639053	1.54295e+06	2.40831e+06	4.77242e+06	0	0	26816.7	58176.1	27060.7	850597	184724	935514	1.22183e+06	916667
O75874	IDH1	Isocitrate dehydrogenase [NADP] cytoplasmic	0	0	0	238578	126748	622826	841269	0	0	0	0	0	69822.2	0	197654	584560	71049.2
O75882	ATRN	Attractin	1.13514e+06	3.40236e+06	0	1.13823e+07	1.58636e+07	2.88163e+07	3.02045e+07	0	1.07558e+06	7.73667e+06	0	0	1.46758e+07	6.27022e+06	5.73702e+07	6.52267e+07	4.48609e+07
O75899	GABBR2	Gamma-aminobutyric acid type B receptor subunit 2	29810	0	0	0	935904	869695	0	0	0	0	0	0	234465	0	0	0	259748
O75915	ARL6IP5	PRA1 family protein 3	0	0	0	3.24497e+06	2.83201e+06	4.42114e+06	5.59961e+06	0	0	0	0	0	431211	0	1.32251e+06	1.17866e+06	622379
O75934	BCAS2	Pre-mRNA-splicing factor SPF27	0	0	0	31685.1	42253.1	408079	14175.5	0	0	0	0	0	0	0	0	0	22654.3
O75947	ATP5PD	ATP synthase subunit d, mitochondrial	0	136055	0	3.00431e+06	2.90548e+06	5.49985e+06	4.11312e+06	0	0	0	0	0	389529	955279	801423	3.08468e+06	250075
O75955	FLOT1	Flotillin-1	533931	0	0	1.2831e+06	1.2918e+06	2.66407e+06	2.77554e+06	0	0	0	418595	0	319846	0	1.76315e+06	1.86703e+06	1.41028e+06
O75964	ATP5MG	ATP synthase subunit g, mitochondrial	0	0	0	836819	501116	487943	696499	0	0	0	0	0	50171.3	0	0	0	0
O75976	CPD	Carboxypeptidase D	59679.9	238484	110129	4.86557e+07	8.26974e+07	1.65586e+08	2.03497e+08	1.78872e+07	1.13735e+06	1.8009e+06	138142	582930	1.47014e+07	3.87303e+06	4.14357e+07	4.6862e+07	3.19911e+07
O76003	GLRX3	Glutaredoxin-3	109770	0	0	1.66275e+06	1.47223e+06	2.7894e+06	2.4751e+06	0	0	125631	0	0	0	0	0	0	192667
O76009|O76011|P25690	KRT33A|KRT34|	Keratin, type I cuticular Ha3-I|Keratin, type I cuticular Ha4|Keratin, type I microfibrillar, 47.6 kDa	677690	264894	0	2.93719e+06	2.16209e+06	637066	489669	0	0	248251	56629.5	378164	5.11155e+06	1.18259e+06	0	1.03863e+07	343295
O76021	RSL1D1	Ribosomal L1 domain-containing protein 1	45034.8	18451	0	463820	325153	808789	609280	0	0	0	0	0	239021	138022	1.03407e+06	1.44618e+06	676098
O76031	CLPX	ATP-dependent Clp protease ATP-binding subunit clpX-like, mitochondrial	0	0	0	70370.4	0	272746	171302	0	0	0	0	0	0	0	0	0	0
O76054	SEC14L2	SEC14-like protein 2	0	0	0	100023	114021	132150	380186	0	0	0	0	0	0	0	0	119111	0
O76062	TM7SF2	Delta(14)-sterol reductase TM7SF2	0	0	0	271377	344167	649914	238576	0	0	0	0	45920	999882	496280	2.15934e+06	213440	1.83573e+06
O76094	SRP72	Signal recognition particle subunit SRP72	0	0	0	2.08381e+06	2.25478e+06	3.21444e+06	3.73837e+06	0	0	0	0	0	263577	242928	638081	418850	399249
O76095	JTB	Protein JTB	0	162651	103371	370470	0	2.14819e+06	1.89467e+06	0	0	0	0	22095.6	0	0	0	0	202762
O94766	B3GAT3	Galactosylgalactosylxylosylprotein 3-beta-glucuronosyltransferase 3	758897	0	466225	3.47624e+06	3.94878e+06	5.8404e+06	9.51998e+06	0	0	686669	0	0	630772	152650	750931	1.62528e+06	776816
O94769	ECM2	Extracellular matrix protein 2	0	10981.4	0	111516	118511	513334	323846	0	0	0	0	0	0	0	0	0	0
O94776	MTA2	Metastasis-associated protein MTA2	0	37772.9	0	1.60954e+06	981484	1.78823e+06	1.93126e+06	0	459810	0	327205	0	338526	195439	559365	843195	472777
O94788|P00352|P05091|P30837|P47895	ALDH1A2|ALDH1A1|ALDH2|ALDH1B1|ALDH1A3	Retinal dehydrogenase 2|Aldehyde dehydrogenase 1A1|Aldehyde dehydrogenase, mitochondrial|Aldehyde dehydrogenase X, mitochondrial|Retinaldehyde dehydrogenase 3	26271	0	0	87011.3	161370	286243	357762	0	0	0	0	0	0	0	0	136826	0
O94804|Q9H2G2	STK10|SLK	Serine/threonine-protein kinase 10|STE20-like serine/threonine-protein kinase	0	0	0	0	0	1.2909e+06	0	0	0	0	0	0	0	0	0	0	0
O94806	PRKD3	Serine/threonine-protein kinase D3	134653	0	0	0	0	685251	0	0	0	0	790392	0	0	0	0	0	0
O94811	TPPP	Tubulin polymerization-promoting protein	184881	467423	494347	346497	1.78049e+06	1.21317e+06	680092	0	89987.8	761751	637591	241457	164515	135721	1.50429e+06	8.91483e+06	494711
O94813	SLIT2	Slit homolog 2 protein	0	0	0	0	587042	1.73698e+06	1.49435e+06	0	0	0	0	0	2.10926e+06	992665	4.36144e+06	5.35522e+06	2.65167e+06
O94826	TOMM70	Mitochondrial import receptor subunit TOM70	234668	314423	0	4.1063e+06	4.15955e+06	8.20397e+06	5.80763e+06	0	49756.7	312845	503920	267272	2.7267e+06	1.3342e+06	5.1963e+06	5.44045e+06	5.72094e+06
O94832	MYO1D	Unconventional myosin-Id	0	0	0	150216	81659.6	0	0	0	0	0	0	0	167811	106421	259117	237967	230102
O94842	TOX4	TOX high mobility group box family member 4	0	0	0	1.33099e+07	7.49229e+06	1.8089e+07	2.08623e+07	0	0	0	0	0	2.9622e+06	1.85842e+06	8.92203e+06	9.09235e+06	6.44319e+06
O94855	SEC24D	Protein transport protein Sec24D	473889	593452	485113	7.75853e+06	7.70463e+06	2.245e+07	1.42908e+07	0	639740	1.05278e+06	0	0	4.35138e+06	2.06079e+06	1.2195e+07	1.78206e+07	9.98085e+06
O94874	UFL1	E3 UFM1-protein ligase 1	0	0	0	835906	613898	1.04415e+06	931197	0	0	0	0	0	135970	87363.1	293876	243185	160676
O94875	SORBS2	Sorbin and SH3 domain-containing protein 2	0	103462	0	194736	488227	0	0	0	0	0	0	0	226539	207958	474459	0	557707
O94886	TMEM63A	CSC1-like protein 1	0	86461.4	81328.5	1.21904e+06	1.93209e+06	3.93735e+06	3.60711e+06	0	81933.4	98404.7	150409	99634.7	1.69609e+06	664453	8.28363e+06	9.55232e+06	6.37477e+06
O94901	SUN1	SUN domain-containing protein 1	125705	573778	0	1.58454e+06	1.95839e+06	4.07911e+06	3.2906e+06	0	0	1.06839e+06	1.29469e+06	1.09535e+06	2.63148e+06	1.03877e+06	9.0668e+06	1.12982e+07	6.91402e+06
O94903	PLPBP	Pyridoxal phosphate homeostasis protein	0	0	0	161266	175461	150306	321156	0	0	0	0	0	0	0	0	0	0
O94905	ERLIN2	Erlin-2	0	289932	0	999017	1.65466e+06	3.43875e+06	2.98339e+06	0	0	0	69229.2	0	239852	160339	934013	796053	509362
O94906	PRPF6	Pre-mRNA-processing factor 6	0	41581.2	0	420443	294925	1.89353e+06	1.2365e+06	0	0	0	0	0	0	213940	370234	392403	864751
O94910	ADGRL1	Adhesion G protein-coupled receptor L1	0	0	0	4.02954e+06	3.05711e+06	6.25889e+06	6.00353e+06	0	0	0	0	0	2.40045e+06	1.20725e+06	6.46526e+06	7.3174e+06	5.85894e+06
O94919	ENDOD1	Endonuclease domain-containing 1 protein	0	0	0	545118	271838	790435	620833	0	0	0	0	0	111832	0	160323	0	176679
O94923	GLCE	D-glucuronyl C5-epimerase	0	0	0	1.1135e+06	701532	1.10794e+06	1.88868e+06	0	0	0	0	0	432416	114769	588059	765029	652166
O94925	GLS	Glutaminase kidney isoform, mitochondrial	23353.3	0	30271.8	378345	676955	880062	1.09282e+06	0	0	0	0	0	0	0	122406	181527	132732
O94964	MTCL2	Microtubule cross-linking factor 2	0	0	0	0	0	0	0	0	0	0	0	0	57494.9	38649.9	332523	510366	264203
O94979	SEC31A	Protein transport protein Sec31A	1.03818e+06	581524	753360	3.59837e+07	4.86818e+07	1.09483e+08	9.75479e+07	698663	2.49059e+06	0	491974	3.35402e+06	1.53767e+07	5.72818e+06	3.23738e+07	4.27336e+07	2.74362e+07
O94985	CLSTN1	Calsyntenin-1	300696	372365	474670	8.68885e+06	6.92922e+06	1.7485e+07	1.79592e+07	180181	440870	954761	0	0	3.77573e+06	593740	7.90328e+06	6.47133e+06	5.98254e+06
O94986	CEP152	Centrosomal protein of 152 kDa	0	0	0	51898.6	106668	439017	452802	0	0	0	0	0	0	0	236956	0	191167
O94991	SLITRK5	SLIT and NTRK-like protein 5	0	0	0	172839	127834	398454	546426	0	0	0	0	0	82455.8	0	176263	260155	103448
O95070	YIF1A	Protein YIF1A	40806.8	0	0	242032	566933	436633	682363	0	0	0	0	0	56189.6	0	0	0	0
O95084	PRSS23	Serine protease 23	0	0	0	4.06177e+06	1.78761e+06	9.25852e+06	1.34456e+07	0	0	0	0	0	1.05338e+06	375166	6.33877e+06	4.05901e+06	2.61444e+06
O95139	NDUFB6	NADH dehydrogenase [ubiquinone] 1 beta subcomplex subunit 6	39891.6	160415	196321	0	0	877829	0	0	0	259732	357254	155522	0	0	0	0	0
O95153	TSPOAP1	Peripheral-type benzodiazepine receptor-associated protein 1	0	0	0	289969	79191.4	334836	468012	0	0	0	0	0	0	0	0	0	0
O95168	NDUFB4	NADH dehydrogenase [ubiquinone] 1 beta subcomplex subunit 4	0	174223	0	2.60888e+06	1.76227e+06	3.17983e+06	2.98563e+06	0	0	0	71014.2	102419	2.4451e+06	1.23643e+06	6.2824e+06	8.29909e+06	5.70891e+06
O95169	NDUFB8	NADH dehydrogenase [ubiquinone] 1 beta subcomplex subunit 8, mitochondrial	0	79859.5	0	1.22933e+06	762820	1.26975e+06	1.19185e+06	0	0	0	39509.4	0	667183	439252	1.30934e+06	1.47794e+06	1.4012e+06
O95196	CSPG5	Chondroitin sulfate proteoglycan 5	0	0	0	240321	239220	441757	257571	0	0	0	0	0	0	145262	309211	301620	433619
O95197	RTN3	Reticulon-3	0	0	0	513201	1.01281e+06	3.1715e+06	3.17543e+06	0	0	0	0	0	0	0	164464	508929	111328
O95202	LETM1	Mitochondrial proton/calcium exchanger protein	138559	554676	150711	3.92625e+06	4.56378e+06	9.18854e+06	6.68132e+06	0	0	0	0	0	769049	0	772062	212577	494684
O95249	GOSR1	Golgi SNAP receptor complex member 1	172463	0	0	1.19558e+06	841437	1.8675e+06	2.25072e+06	0	0	0	0	0	0	0	0	0	0
O95271	TNKS	Poly [ADP-ribose] polymerase tankyrase-1	0	40588.1	0	7.4382e+06	3.09593e+06	5.42252e+06	6.86896e+06	0	0	0	0	0	1.318e+06	402125	2.22048e+06	2.27967e+06	1.18629e+06
O95274	LYPD3	Ly6/PLAUR domain-containing protein 3	0	0	0	3.02919e+06	7.19502e+06	8.22646e+06	4.44029e+06	65703.8	42765.4	0	0	0	2.73681e+06	925077	1.15028e+07	1.15153e+07	1.21185e+07
O95292	VAPB	Vesicle-associated membrane protein-associated protein B/C	0	129227	0	1.99545e+06	3.92834e+06	9.7977e+06	7.41268e+06	0	0	0	0	0	239051	0	1.47083e+06	1.21414e+06	832454
O95297	MPZL1	Myelin protein zero-like protein 1	0	0	0	1.48545e+06	2.36081e+06	7.02773e+06	6.2004e+06	0	186061	0	0	0	459404	482586	3.15039e+06	3.04287e+06	2.31795e+06
O95299	NDUFA10	NADH dehydrogenase [ubiquinone] 1 alpha subcomplex subunit 10, mitochondrial	96556	576326	0	2.02691e+06	1.50462e+06	4.48567e+06	2.97082e+06	157974	0	0	153975	37340.7	546173	927879	2.17734e+06	1.56925e+06	1.85559e+06
O95319	CELF2	CUGBP Elav-like family member 2	0	125686	0	218011	1.61367e+06	2.65856e+06	2.63062e+06	0	0	36936.2	79959.2	18705.5	653239	276778	1.22207e+06	2.67128e+06	2.83276e+06
O95336	PGLS	6-phosphogluconolactonase	0	0	0	305438	453740	576377	442852	0	0	0	0	0	0	0	0	0	0
O95347	SMC2	Structural maintenance of chromosomes protein 2	101934	0	0	527175	677933	623734	678844	0	0	0	0	0	148077	185188	129920	0	0
O95361	TRIM16	Tripartite motif-containing protein 16	211208	474038	250296	4.12545e+06	5.49334e+06	8.5151e+06	9.04402e+06	0	95195.3	1.44793e+06	0	0	0	0	0	0	0
O95372	LYPLA2	Acyl-protein thioesterase 2	0	0	0	512657	231562	908142	479362	0	0	0	0	0	0	63194.6	136298	125988	122952
O95382	MAP3K6	Mitogen-activated protein kinase kinase kinase 6	0	0	0	0	0	0	0	0	0	0	0	0	0	0	231045	0	149634
O95433	AHSA1	Activator of 90 kDa heat shock protein ATPase homolog 1	196350	652144	487761	4.93757e+06	1.61699e+07	3.54878e+07	2.63051e+07	0	466791	0	0	0	530920	588234	2.62982e+06	2.10152e+06	1.11249e+06
O95445	APOM	Apolipoprotein M	64343	93559.6	33857.9	2.23276e+06	557243	2.40647e+06	3.83764e+06	0	0	0	0	0	0	0	0	0	0
O95470	SGPL1	Sphingosine-1-phosphate lyase 1	0	0	0	1.87157e+06	1.04057e+06	2.21711e+06	1.9998e+06	0	120757	0	0	0	0	236171	327936	0	286204
O95477	ABCA1	Phospholipid-transporting ATPase ABCA1	0	0	0	246814	0	0	206141	0	0	0	0	0	0	0	0	0	0
O95486	SEC24A	Protein transport protein Sec24A	0	0	0	6.53377e+06	6.83604e+06	1.14706e+07	7.70057e+06	0	0	0	0	0	1.90809e+06	539198	4.0918e+06	3.05334e+06	4.04233e+06
O95487	SEC24B	Protein transport protein Sec24B	116168	0	1.12993e+06	1.5182e+07	1.61866e+07	4.16015e+07	3.21735e+07	0	0	0	0	922469	1.02037e+07	6.31836e+06	2.66228e+07	2.90154e+07	1.98935e+07
O95490	ADGRL2	Adhesion G protein-coupled receptor L2	240724	463382	0	1.83536e+07	1.67776e+07	4.17816e+07	3.92914e+07	0	1.05264e+07	273092	0	0	7.69903e+06	2.82748e+06	2.13061e+07	2.2942e+07	1.80037e+07
O95503	CBX6	Chromobox protein homolog 6	0	0	0	0	0	0	326601	0	0	0	0	0	0	0	0	79972.6	0
O95573	ACSL3	Fatty acid CoA ligase Acsl3	451823	379995	0	3.39644e+06	3.88688e+06	5.78217e+06	7.49957e+06	0	0	0	0	0	730875	376742	1.12932e+06	1.26896e+06	695070
O95628	CNOT4	CCR4-NOT transcription complex subunit 4	0	0	0	366227	487205	541813	0	0	0	0	0	0	318770	158270	382800	417534	544064
O95630	STAMBP	STAM-binding protein	0	54417.6	0	81110.3	225376	187275	292344	0	16101.8	0	0	0	0	0	0	0	0
O95631	NTN1	Netrin-1	0	0	0	891891	542727	1.07246e+06	1.39788e+06	31203.4	0	0	0	0	871958	438084	3.27843e+06	3.31446e+06	1.97625e+06
O95674	CDS2	Phosphatidate cytidylyltransferase 2	0	0	0	445514	219195	675949	816138	0	68867	0	0	0	118720	55020.7	265494	188430	151757
O95747	OXSR1	Serine/threonine-protein kinase OSR1	0	0	0	528247	768190	1.67736e+06	1.53662e+06	15911.6	0	0	0	0	0	0	0	155532	0
O95757	HSPA4L	Heat shock 70 kDa protein 4L	926657	269900	393024	2.82412e+06	4.40683e+06	4.89647e+06	5.70769e+06	0	0	0	0	0	474347	0	1.2831e+06	1.20641e+06	1.07595e+06
O95758	PTBP3	Polypyrimidine tract-binding protein 3	0	0	0	287526	838357	1.46105e+06	1.95927e+06	0	0	0	0	0	0	0	0	0	0
O95782	AP2A1	AP-2 complex subunit alpha-1	0	0	43616.9	566463	527994	1.83478e+06	1.62565e+06	0	0	0	0	0	0	80706.7	578224	1.2025e+06	336978
O95793	STAU1	Double-stranded RNA-binding protein Staufen homolog 1	0	0	0	674896	754417	1.24747e+06	1.2339e+06	0	70996.9	0	0	0	0	0	356727	375583	267983
O95801	TTC4	Tetratricopeptide repeat protein 4	0	0	85426	187770	304921	766956	0	0	18822.2	45614.6	0	0	0	0	134846	170729	183220
O95816	BAG2	BAG family molecular chaperone regulator 2	0	0	0	288985	293007	792130	1.03624e+06	0	0	0	0	0	0	0	0	0	0
O95831	AIFM1	Apoptosis-inducing factor 1, mitochondrial	0	45115.6	0	488885	391092	392316	317867	0	0	0	0	0	216269	171771	390289	755768	488025
O95847	SLC25A27	Mitochondrial uncoupling protein 4	270217	0	184239	1.43221e+06	3.42366e+06	1.34675e+06	4.4814e+06	0	69011.5	27751.8	0	23390.7	79320.8	0	0	372023	0
O95857	TSPAN13	Tetraspanin-13	230263	351177	226527	4.28448e+06	2.16105e+06	3.72655e+06	4.40697e+06	0	276448	86463	73185.8	43675.5	641401	413870	2.30531e+06	1.95551e+06	1.81551e+06
O95858	TSPAN15	Tetraspanin-15	0	0	0	1.01104e+06	559278	742537	1.70621e+06	0	0	0	0	0	0	0	0	343421	151231
O95861	BPNT1	3'(2'),5'-bisphosphate nucleotidase 1	0	0	0	735621	624020	1.23506e+06	1.17653e+06	0	0	0	0	0	138258	0	241942	238881	153845
O95994	AGR2	Anterior gradient protein 2 homolog	0	1.78979e+06	0	3.15608e+06	3.59798e+06	5.79442e+06	5.16986e+06	0	0	0	53741.3	0	904585	154766	2.56755e+06	3.62056e+06	1.44417e+06
O96000	NDUFB10	NADH dehydrogenase [ubiquinone] 1 beta subcomplex subunit 10	0	0	0	2.35916e+06	1.60363e+06	5.29984e+06	5.41189e+06	0	0	0	0	0	676942	520107	1.5978e+06	1.19074e+06	1.40914e+06
O96005	CLPTM1	Putative lipid scramblase CLPTM1	0	87693.4	97674.4	1.12809e+06	2.61104e+06	4.74466e+06	5.46894e+06	0	0	0	0	0	736886	280193	1.82018e+06	1.66723e+06	2.14966e+06
O96008	TOMM40	Mitochondrial import receptor subunit TOM40 homolog	378131	519142	270482	5.38517e+06	5.57441e+06	1.41308e+07	1.77711e+07	0	760650	1.44483e+06	368750	293252	1.96025e+06	858673	5.23665e+06	7.73131e+06	4.34512e+06
O96009	NAPSA	Napsin-A	0	0	0	0	0	0	178701	0	0	0	26690.7	0	382291	0	480126	701666	269431
O96013	PAK4	Serine/threonine-protein kinase PAK 4	0	0	0	124294	211755	338063	420337	0	0	0	0	0	0	0	0	0	0
O96019	ACTL6A	Actin-like protein 6A	0	0	0	557808	1.23268e+06	956556	718830	0	0	0	0	0	0	0	0	0	0
P00156	MT-CYB	Cytochrome b	0	0	0	218359	248232	520922	756577	0	0	0	0	0	62824.3	0	155456	277415	94264.6
P00338	LDHA	L-lactate dehydrogenase A chain	74599.7	517095	214227	1.45289e+06	2.47114e+06	5.47159e+06	6.28739e+06	0	0	588307	322710	147549	2.42694e+06	799762	8.17092e+06	8.48978e+06	7.62801e+06
P00367|P49448	GLUD1|GLUD2	Glutamate dehydrogenase 1, mitochondrial|Glutamate dehydrogenase 2, mitochondrial	0	0	0	374760	254517	575414	496268	0	0	0	0	0	0	0	347556	0	279286
P00387	CYB5R3	NADH-cytochrome b5 reductase 3	0	0	0	2.63859e+06	1.70559e+06	3.62535e+06	2.18752e+06	0	0	0	0	0	377825	281550	379351	798422	529261
P00390	GSR	Glutathione reductase, mitochondrial	0	0	0	202731	129730	207868	214122	0	0	0	0	0	127970	57350.4	395518	533698	323590
P00403	MT-CO2	Cytochrome c oxidase subunit 2	11804.9	73646	26471.3	2.02773e+06	3.46842e+06	4.61344e+06	5.40096e+06	0	52747.5	31295.2	26728.1	18642.3	1.84292e+06	509230	5.92179e+06	6.08091e+06	5.09956e+06
P00450	CP	Ceruloplasmin	0	0	0	1.09792e+06	903419	1.82936e+06	842890	0	0	0	40422.8	0	2.99512e+06	1.23953e+06	1.59e+07	1.97436e+07	8.94056e+06
P00488	F13A1	Coagulation factor XIII A chain	0	71822.6	0	1.64305e+06	615113	1.68665e+06	1.54919e+06	0	0	0	0	0	0	0	0	0	0
P00491	PNP	Purine nucleoside phosphorylase	0	0	0	0	0	74649.4	0	0	0	0	0	0	0	0	0	227841	0
P00533	EGFR	Epidermal growth factor receptor	500839	121322	0	2.28098e+07	1.7387e+07	3.87651e+07	4.941e+07	0	739493	5.09591e+06	0	0	3.86888e+06	1.45928e+06	1.35954e+07	1.61413e+07	1.23241e+07
P00558	PGK1	Phosphoglycerate kinase 1	403902	1.70683e+06	673983	1.81656e+07	1.26288e+07	3.14626e+07	3.75029e+07	1.36568e+06	0	402662	635406	406103	2.11473e+06	931338	7.3459e+06	9.32345e+06	5.70459e+06
P00568	AK1	Adenylate kinase isoenzyme 1	0	36971.8	0	0	1.69011e+06	3.37379e+06	4.96999e+06	0	0	0	0	0	298127	81043.4	701129	733313	698107
P00749	PLAU	Urokinase-type plasminogen activator	0	86493.5	0	6.6203e+06	4.65577e+06	5.63146e+06	5.2185e+06	0	0	0	0	0	3.32597e+06	1.33287e+06	5.17385e+06	4.96542e+06	6.95325e+06
P00750	PLAT	Tissue-type plasminogen activator	0	0	0	263628	243449	353373	452180	0	0	0	0	0	207425	77841.5	393452	536546	484855
P00973	OAS1	2'-5'-oligoadenylate synthase 1	0	0	0	0	0	1.08803e+06	529493	0	0	0	0	0	0	0	0	0	0
P01009	SERPINA1	Alpha-1-antitrypsin	0	30066.6	0	223777	0	0	0	0	0	0	0	0	410379	0	81291.7	0	0
P01011	SERPINA3	Alpha-1-antichymotrypsin	0	0	0	0	0	242698	0	0	0	0	0	145346	0	0	0	314529	0
P01024	C3	Complement C3	344570	435409	244734	3.80627e+06	2.66913e+06	3.70213e+06	3.9172e+06	0	85623.3	190288	483459	62203.9	1.801e+06	1.23307e+06	2.56374e+06	2.68082e+06	2.65727e+06
P01033	TIMP1	Metalloproteinase inhibitor 1	0	0	0	3.12418e+06	1.57802e+06	4.68906e+06	3.47602e+06	0	0	0	0	0	3.87054e+06	532344	9.9011e+06	1.0816e+07	5.99044e+06
P01034	CST3	Cystatin-C	0	50715.4	0	170621	175791	252323	136802	0	0	0	0	0	267668	79540.2	464959	547422	286356
P01040	CSTA	Cystatin-A	46895.4	84934.9	41172.7	374470	884847	261880	0	0	1.09977e+06	192406	53626.1	94160.6	494223	87640.8	1.18286e+06	1.9615e+06	290452
P01111|P01116	NRAS|KRAS	GTPase NRas|GTPase KRas	0	0	0	1.01869e+06	904467	1.76208e+06	1.45015e+06	0	0	0	0	0	605606	316902	1.51434e+06	1.59315e+06	1.56803e+06
P01130	LDLR	Low-density lipoprotein receptor	3.24694e+06	0	0	2.00972e+07	2.92141e+07	4.76711e+07	4.97234e+07	6.54392e+07	3.30402e+06	2.84987e+06	231887	0	5.76534e+06	2.29646e+06	1.59639e+07	2.01444e+07	1.64888e+07
P01133	EGF	Pro-epidermal growth factor	0	0	0	0	0	0	0	0	22799.9	0	0	0	0	0	163124	253548	280990
P01137	TGFB1	Transforming growth factor beta-1 proprotein	41683.6	90220.4	31681.8	926400	1.27153e+06	1.48256e+06	1.05103e+06	0	27420.8	409811	294826	134859	923144	90999.6	2.65215e+06	3.76404e+06	3.08712e+06
P01834	IGKC	Immunoglobulin kappa constant	0	0	0	468893	0	0	189612	0	0	0	0	0	504618	0	161901	575638	100992
P01857|P0DOX5	IGHG1|	Immunoglobulin heavy constant gamma 1|Immunoglobulin gamma-1 heavy chain	258708	496497	940539	4.71797e+06	571031	1.00224e+06	872967	0	0	346900	107483	539847	3.72193e+06	253967	1.58372e+06	2.98904e+06	826742
P01859|P01861	IGHG2|IGHG4	Immunoglobulin heavy constant gamma 2|Immunoglobulin heavy constant gamma 4	104056	370796	281140	2.94103e+06	325948	802412	928006	0	0	147621	0	96808.7	1.69351e+06	98514.4	0	778393	749396
P01876	IGHA1	Immunoglobulin heavy constant alpha 1	84577.3	165523	148384	246416	225546	0	348950	0	0	95665	47660.2	49544.7	264462	108495	312329	1.52955e+06	216273
P01889	HLA-B	HLA class I histocompatibility antigen, B alpha chain	0	0	0	1.09965e+06	1.38244e+06	3.39863e+06	3.75194e+06	0	0	0	0	0	545869	68068.1	2.22859e+06	2.2355e+06	1.25865e+06
P01911|P13762	HLA-DRB1|HLA-DRB4	HLA class II histocompatibility antigen, DRB1 beta chain|HLA class II histocompatibility antigen, DR beta 4 chain	0	0	0	632010	102567	0	368052	0	0	0	0	0	46971.7	0	147975	182968	0
P02452	COL1A1	Collagen alpha-1(I) chain	1.76106e+06	4.272e+07	5.8852e+06	8.48866e+06	5.70592e+06	8.22335e+06	1.69247e+07	7.34831e+06	1.0829e+06	1.2945e+06	666436	576698	7.91683e+07	1.95572e+06	6.93467e+06	1.0564e+07	3.96994e+06
P02458	COL2A1	Collagen alpha-1(II) chain	0	0	426406	0	164331	928603	1.32427e+06	0	0	0	0	0	0	0	0	0	0
P02461	COL3A1	Collagen alpha-1(III) chain	1.10841e+06	1.43773e+06	342499	2.17142e+06	1.82098e+06	1.69415e+06	3.5186e+06	1.33804e+06	3902.03	488831	1.32162e+06	145520	3.49171e+06	1.05323e+06	1.14972e+06	1.30226e+06	1.24554e+06
P02533	KRT14	Keratin, type I cytoskeletal 14	337205	739392	557166	2.70107e+06	8.18807e+06	9.55329e+06	3.83628e+06	0	32829.9	825530	136543	390866	3.16392e+06	310177	9.24522e+06	2.63606e+07	2.10426e+06
P02538	KRT6A	Keratin, type II cytoskeletal 6A	335134	1.06668e+06	1.41722e+06	1.25873e+06	4.16628e+06	9.46014e+06	2.91014e+06	0	117000	3.52155e+06	1.04765e+06	1.66219e+06	1.03452e+07	742250	3.62901e+07	2.13676e+07	5.29712e+06
P02545	LMNA	Prelamin-A/C	1.40617e+06	1.13508e+07	3.65147e+06	8.60431e+07	1.39381e+08	2.78018e+08	2.05574e+08	5.92705e+06	1.0435e+06	2.0709e+06	3.58441e+06	2.15473e+06	3.95034e+07	1.65299e+07	1.23809e+08	1.40506e+08	1.01337e+08
P02647	APOA1	Apolipoprotein A-I	0	0	0	190157	0	0	0	0	0	0	0	0	330819	0	0	0	0
P02649	APOE	Apolipoprotein E	165519	713504	1.67367e+06	4.80505e+06	4.84617e+06	1.07953e+07	1.17981e+07	0	0	0	0	0	1.16153e+06	318477	4.68704e+06	5.51277e+06	2.83943e+06
P02656	APOC3	Apolipoprotein C-III	0	0	0	0	0	1.41184e+06	0	0	0	0	0	0	0	0	0	0	0
P02675	FGB	Fibrinogen beta chain	0	0	0	295232	0	1.22845e+06	5.39253e+06	0	0	0	0	0	0	0	2.35181e+06	0	2.03885e+06
P02679	FGG	Fibrinogen gamma chain	0	0	0	0	0	0	916218	0	0	0	0	0	0	0	672227	0	1.04392e+06
P02745	C1QA	Complement C1q subcomponent subunit A	215159	4.05113e+06	274304	1.00106e+06	132887	298343	0	0	0	49702	22075.1	0	2.21841e+07	267176	0	0	0
P02750	LRG1	Leucine-rich alpha-2-glycoprotein	0	0	0	0	0	0	0	0	0	0	0	0	187342	112689	338197	716020	472446
P02751	FN1	Fibronectin	457056	850500	533236	2.34641e+07	1.96054e+07	7.39277e+07	7.24763e+07	0	685252	553765	373936	480161	1.07831e+08	3.33969e+07	2.44299e+08	2.9078e+08	2.28663e+08
P02768	ALB	Albumin	924322	2.88929e+06	500134	1.71072e+07	6.44519e+06	7.90453e+06	1.17136e+07	1.37391e+06	749429	2.53557e+06	368492	1.05361e+06	3.66725e+07	1.01105e+06	1.94243e+07	1.49455e+07	2.27375e+06
P02786	TFRC	Transferrin receptor protein 1	294629	765979	420756	7.4329e+07	5.15163e+07	1.25348e+08	1.85439e+08	0	284897	470295	211281	69117	1.42145e+07	2.39179e+06	5.18405e+07	8.65468e+07	4.22732e+07
P02787	TF	Serotransferrin	0	0	0	253197	0	0	0	0	0	0	0	0	371145	0	0	0	0
P02788	LTF	Lactotransferrin	229089	125720	126734	670652	382490	0	739040	0	0	274825	129078	0	596218	0	372930	1.66558e+06	250112
P02790	HPX	Hemopexin	27211.9	0	0	553856	342523	1.14692e+06	122658	0	0	0	0	0	418219	0	0	168657	73168.8
P02794	FTH1	Ferritin heavy chain	0	27758.4	38065.3	0	274147	0	261251	0	51596	30217.6	33490	106757	0	0	208768	0	0
P02795|P04732|P13640|P80297|Q8N339	MT2A|MT1E|MT1G|MT1X|MT1M	Metallothionein-2|Metallothionein-1E|Metallothionein-1G|Metallothionein-1X|Metallothionein-1M	0	0	0	116866	383926	473101	368868	0	0	0	0	0	0	0	282365	0	263827
P02814	SMR3B	Submaxillary gland androgen-regulated protein 3B	0	0	0	33136.1	47252	70432.6	0	0	0	0	0	0	136480	0	50229.8	0	0
P03905	MT-ND4	NADH-ubiquinone oxidoreductase chain 4	0	0	0	273260	443964	905246	1.40562e+06	0	0	0	0	0	307745	83856.7	1.19669e+06	1.38991e+06	789886
P03915	MT-ND5	NADH-ubiquinone oxidoreductase chain 5	0	0	0	0	134327	928250	883780	0	0	0	0	0	46218.1	0	195512	458740	134667
P04004	VTN	Vitronectin	301894	347087	734205	7.95758e+06	3.08386e+06	2.3728e+07	2.77009e+07	0	72219.7	0	0	0	564860	605223	1.30142e+06	309250	2.79541e+06
P04040	CAT	Catalase	101987	630164	172184	766201	574898	2.02607e+06	1.14149e+06	0	0	601055	219373	382305	459935	210432	1.43156e+06	4.02509e+06	988560
P04049|P10398|P15056	RAF1|ARAF|BRAF	RAF proto-oncogene serine/threonine-protein kinase|Serine/threonine-protein kinase A-Raf|Serine/threonine-protein kinase B-raf	0	0	0	131494	185887	252434	185294	0	0	0	0	21226.8	80826	77303.2	152351	289596	157115
P04062	GBA1	Lysosomal acid glucosylceramidase	824551	0	0	6.03877e+06	4.71217e+06	1.14571e+07	1.05806e+07	0	2.2632e+06	425496	0	0	6.26928e+06	831899	1.34961e+07	1.76151e+07	7.99598e+06
P04066	FUCA1	Tissue alpha-L-fucosidase	0	0	0	112917	103747	248273	445288	0	0	0	19992.5	0	679418	88439.1	1.49572e+06	2.44769e+06	888672
P04075	ALDOA	Fructose-bisphosphate aldolase A	187876	593673	266500	4.65472e+06	3.4492e+06	8.29791e+06	8.89302e+06	0	281716	665349	684908	138936	3.0686e+06	898917	9.21698e+06	1.1901e+07	7.44068e+06
P04080	CSTB	Cystatin-B	0	0	0	399075	285356	482324	382415	0	0	0	0	0	495405	0	341270	406890	346527
P04083	ANXA1	Annexin A1	500005	1.60507e+06	691230	2.35916e+07	3.25097e+07	7.26296e+07	4.5962e+07	0	306103	238480	293143	147241	7.28778e+06	1.21272e+06	9.61428e+06	1.2148e+07	9.10624e+06
P04114	APOB	Apolipoprotein B-100	66244.5	64868.9	0	3.17131e+06	937183	1.0998e+06	1.53719e+06	0	0	0	0	0	423563	0	361163	488858	281114
P04156	PRNP	Major prion protein	0	0	0	605195	2.44426e+06	2.74569e+06	3.7167e+06	0	1.38285e+06	0	0	0	1.0027e+06	695191	2.79011e+06	3.47126e+06	4.04574e+06
P04183	TK1	Thymidine kinase, cytosolic	0	0	0	0	0	0	212658	0	0	0	0	0	0	0	0	0	0
P04259	KRT6B	Keratin, type II cytoskeletal 6B	0	1.10231e+06	1.0488e+06	876629	2.19507e+06	2.16201e+06	1.16174e+06	0	0	2.82846e+06	954623	1.83551e+06	2.1822e+06	368937	1.80588e+07	9.57722e+06	4.2965e+06
P04275	VWF	von Willebrand factor	29364.5	244492	212036	1.40519e+06	403108	956467	1.02457e+06	0	0	0	0	0	0	0	0	94767	0
P04350	TUBB4A	Tubulin beta-4A chain	0	0	0	174405	0	2.66678e+06	1.54273e+06	0	0	0	0	0	0	0	84526.3	359130	81134.8
P04406	GAPDH	Glyceraldehyde-3-phosphate dehydrogenase	1.6313e+06	3.27749e+06	1.20992e+06	1.22369e+07	1.48088e+07	3.59853e+07	3.96458e+07	0	296071	1.84543e+06	931073	1.04559e+06	4.34743e+06	2.31136e+06	1.64472e+07	9.15649e+07	1.24189e+07
P04439	HLA-A	HLA class I histocompatibility antigen, A alpha chain	0	214177	0	1.70253e+07	1.55509e+07	4.97044e+07	6.84173e+07	0	645592	0	0	0	4.40151e+06	866192	1.37308e+07	1.60453e+07	1.00237e+07
P04626	ERBB2	Receptor tyrosine-protein kinase erbB-2	363177	84410.7	0	2.68402e+06	1.97933e+06	5.39354e+06	5.59042e+06	0	0	134169	184519	162466	2.25577e+06	1.27869e+06	8.54056e+06	9.72681e+06	7.76658e+06
P04632	CAPNS1	Calpain small subunit 1	0	0	0	2.46896e+06	3.95943e+06	5.13754e+06	6.93986e+06	0	0	0	0	0	341360	0	0	435798	0
P04792	HSPB1	Heat shock protein beta-1	96842.2	782352	437970	1.3312e+07	1.52513e+07	3.00191e+07	1.71865e+07	0	221439	251994	85971.8	101125	1.63594e+06	742631	4.04557e+06	4.63339e+06	3.6273e+06
P04843	RPN1	Dolichyl-diphosphooligosaccharide--protein glycosyltransferase subunit 1	515922	977122	883445	1.18736e+07	1.81801e+07	6.31255e+07	5.72797e+07	0	225776	723862	410379	286745	3.82715e+06	1.21302e+06	9.22318e+06	9.85488e+06	7.47107e+06
P04844	RPN2	Dolichyl-diphosphooligosaccharide--protein glycosyltransferase subunit 2	8.89048e+06	0	0	1.15794e+07	9.78107e+06	2.24986e+07	1.94634e+07	0	0	0	0	0	1.74799e+06	0	2.3493e+06	2.66846e+06	2.21626e+06
P04899	GNAI2	Guanine nucleotide-binding protein G(i) subunit alpha-2	75066.1	114277	69019.6	1.2341e+06	1.42054e+06	4.03129e+06	2.17266e+06	0	15790.3	96907.8	143625	102619	2.57872e+06	809603	4.6634e+06	6.62802e+06	3.33421e+06
P04908|Q7L7L0|Q93077	H2AC4|H2AC25|H2AC6	Histone H2A type 1-B/E|Histone H2A type 3|Histone H2A type 1-C	0	28736.3	0	504804	312869	971707	750613	0	0	0	0	0	115717	0	170254	276360	52091.5
P04920	SLC4A2	Anion exchange protein 2	0	0	0	623973	221824	730443	874967	0	0	0	0	0	741460	429016	1.30776e+06	1.79502e+06	2.06413e+06
P05023	ATP1A1	Sodium/potassium-transporting ATPase subunit alpha-1	2.08558e+06	1.19475e+06	831236	4.16198e+07	2.50517e+07	7.62833e+07	6.71957e+07	7.74418e+07	283700	590131	888503	436421	1.20476e+07	5.08865e+06	2.50439e+07	2.76514e+07	2.13411e+07
P05026	ATP1B1	Sodium/potassium-transporting ATPase subunit beta-1	136046	258854	95360.7	2.40193e+07	3.57676e+07	1.10279e+08	1.13319e+08	66703.3	0	46754.1	36885.1	37153.4	3.52104e+06	1.75545e+06	1.91414e+07	3.08291e+07	2.1798e+07
P05067	APP	Amyloid-beta precursor protein	411595	935115	1.13245e+06	2.91462e+07	7.07243e+07	1.9906e+08	1.88951e+08	71741	718878	3.11614e+06	303103	893148	9.74747e+06	2.49578e+06	5.13329e+07	5.72593e+07	3.27592e+07
P05089	ARG1	Arginase-1	499126	1.28897e+06	657121	2.92852e+06	3.46096e+06	6.53844e+06	2.92312e+06	0	0	976069	377754	463102	1.99956e+06	1.10814e+06	5.45096e+06	2.86422e+07	2.8612e+06
P05109	S100A8	Protein S100-A8	240385	734006	195209	1.09025e+06	629794	939854	4.9946e+06	0	161966	1.24306e+06	131169	1.31455e+06	571514	676932	4.41719e+06	3.73457e+07	8.17913e+06
P05121	SERPINE1	Plasminogen activator inhibitor 1	0	0	0	1.17443e+06	1.40649e+06	1.2883e+06	2.41106e+06	0	0	0	0	0	236713	0	603050	0	1.12398e+06
P05141	SLC25A5	ADP/ATP translocase 2	142187	185041	381106	6.25018e+06	3.90818e+06	1.51521e+07	1.08093e+07	85268.3	12536.9	184936	151862	210157	1.8435e+06	1.19325e+06	7.04315e+06	1.0719e+07	4.26323e+06
P05156	CFI	Complement factor I	4.32724e+06	2.43975e+06	7.6657e+06	1.23052e+06	1.42058e+06	4.03099e+06	3.43905e+06	0	1.20934e+06	1.44981e+06	0	542781	5.37564e+06	1.46961e+06	2.38989e+07	2.3119e+07	1.50846e+07
P05161	ISG15	Ubiquitin-like protein ISG15	7997.82	0	0	283438	852784	3.22134e+06	1.29405e+06	0	0	0	0	0	149906	55022	478398	407591	304824
P05165	PCCA	Propionyl-CoA carboxylase alpha chain, mitochondrial	1.12222e+06	1.44168e+06	1.69043e+06	4.74488e+06	4.28631e+06	2.31018e+07	2.1011e+07	0	445772	1.3237e+06	1.74593e+06	1.84038e+06	4.20368e+06	1.91038e+06	9.9922e+06	1.13259e+07	7.28352e+06
P05198	EIF2S1	Eukaryotic translation initiation factor 2 subunit 1	281407	517778	386910	6.05603e+06	5.35399e+06	1.45704e+07	1.43829e+07	0	675031	118028	192241	86450.6	1.16809e+06	367660	1.44936e+06	2.42373e+06	794164
P05362	ICAM1	Intercellular adhesion molecule 1	1.0072e+06	0	0	1.23102e+07	1.66641e+07	3.39441e+07	2.64882e+07	107209	157850	0	37192.2	0	9.06564e+06	3.0007e+06	3.16064e+07	4.24727e+07	2.37751e+07
P05386	RPLP1	Large ribosomal subunit protein P1	0	23705.5	0	659749	709214	2.45284e+06	2.01712e+06	0	0	0	0	0	129065	0	450693	771132	401301
P05387	RPLP2	Large ribosomal subunit protein P2	0	0	0	453785	299132	593596	757084	0	0	0	0	0	138338	0	258206	0	180602
P05388	RPLP0	Large ribosomal subunit protein uL10	89711.9	238832	85172.7	8.35876e+06	6.64721e+06	2.29224e+07	1.97694e+07	0	0	107011	57380.3	0	1.40931e+06	495552	2.32871e+06	2.50232e+06	1.45434e+06
P05412	JUN	Transcription factor Jun	0	0	0	3.3512e+06	3.4171e+06	3.98735e+06	4.11163e+06	0	0	164259	0	0	684000	351178	1.02346e+06	1.35814e+06	618610
P05423	POLR3D	DNA-directed RNA polymerase III subunit RPC4	0	0	0	277266	232541	449925	140813	0	0	0	0	0	208116	0	296761	319051	215151
P05455	SSB	Lupus La protein	0	126936	0	1.36204e+06	3.13551e+06	7.11472e+06	6.97812e+06	0	0	0	0	0	519157	0	765797	2.20362e+06	694567
P05556	ITGB1	Integrin beta-1	295266	699040	487028	1.08455e+08	1.58199e+08	3.49662e+08	4.04919e+08	1.05161e+06	1.43412e+06	1.74576e+06	206830	625876	1.45183e+07	4.94138e+06	7.16409e+07	9.44444e+07	7.21271e+07
P05783	KRT18	Keratin, type I cytoskeletal 18	391918	4.1806e+06	1.42721e+06	2.53502e+07	4.0467e+07	1.13238e+08	7.78943e+07	0	557472	2.08345e+06	2.44169e+06	1.58673e+06	1.60667e+07	8.34222e+06	4.66191e+07	6.18949e+07	7.40855e+07
P05787	KRT8	Keratin, type II cytoskeletal 8	396485	3.84156e+06	1.54098e+06	3.18377e+07	4.93919e+07	9.72061e+07	5.93991e+07	50853.4	301880	1.42985e+06	2.25825e+06	1.06873e+06	1.23407e+07	5.45678e+06	2.35495e+07	3.20685e+07	5.3432e+07
P06213	INSR	Insulin receptor	0	0	0	1.0652e+06	1.26194e+06	2.70642e+06	2.28555e+06	0	0	0	0	0	343700	277385	1.13135e+06	0	1.32406e+06
P06280	GLA	Alpha-galactosidase A	0	0	0	212190	184391	346304	551203	0	0	0	0	0	0	0	948973	1.65482e+06	631779
P06396	GSN	Gelsolin	227596	158401	582115	1.50193e+06	1.55872e+06	4.6339e+06	3.71136e+06	0	0	1.04702e+06	1.00522e+06	136416	749276	280990	1.745e+06	3.30518e+06	1.08053e+06
P06454	PTMA	Prothymosin alpha	0	52726.4	0	0	0	0	0	32077.7	105745	84487.5	134905	303892	0	0	0	0	2.1434e+06
P06493	CDK1	Cyclin-dependent kinase 1	159328	110556	0	1.69381e+06	2.06845e+06	3.0937e+06	4.91786e+06	0	0	506651	0	0	315945	308827	513217	739597	420689
P06576	ATP5F1B	ATP synthase subunit beta, mitochondrial	502153	1.53313e+06	537639	8.35506e+06	6.61129e+06	1.60711e+07	1.54911e+07	0	192917	130114	211921	230927	1.17922e+06	426843	2.13512e+06	2.18038e+06	2.18998e+06
P06702	S100A9	Protein S100-A9	0	971061	0	990364	1.80891e+06	2.70261e+06	2.53271e+06	0	0	299701	628207	812736	564371	171787	3.06289e+06	2.89895e+07	1.71082e+06
P06703	S100A6	Protein S100-A6	74876.9	1.08037e+06	357131	7.45137e+06	3.21218e+07	1.63458e+07	2.54088e+07	24614.8	268044	68697.3	83647.2	47683.2	650470	150759	3.79395e+06	3.27349e+06	2.94176e+06
P06730	EIF4E	Eukaryotic translation initiation factor 4E	0	207995	0	2.76013e+06	3.80977e+06	9.41557e+06	6.67284e+06	0	0	0	358046	0	251843	0	1.83117e+06	425003	0
P06731	CEACAM5	Carcinoembryonic antigen-related cell adhesion molecule 5	0	0	0	1.03727e+06	910710	3.26513e+06	1.38981e+06	0	0	0	0	0	1.6741e+07	2.74643e+06	3.96121e+07	6.40476e+07	3.41842e+07
P06732	CKM	Creatine kinase M-type	24708.3	81488.4	76275.3	1.19817e+06	175367	917488	1.78054e+06	0	0	0	0	0	0	0	0	0	0
P06733	ENO1	Alpha-enolase	168783	717761	172267	6.85463e+06	1.01678e+07	2.35096e+07	2.02502e+07	0	227634	347232	265913	141230	4.4764e+06	1.25883e+06	9.04395e+06	2.77192e+07	7.43275e+06
P06737	PYGL	Glycogen phosphorylase, liver form	0	0	0	144908	313518	669206	695347	0	0	0	0	28592.2	0	0	231200	331266	0
P06744	GPI	Glucose-6-phosphate isomerase	0	0	0	0	338956	0	0	0	0	0	0	0	224951	122389	758924	637590	714895
P06748	NPM1	Nucleophosmin	29113.4	112923	107276	1.07304e+06	2.06989e+06	5.93088e+06	7.80028e+06	0	173073	32417.8	93792.6	82694.2	436312	131123	1.41411e+06	1.69738e+06	1.26877e+06
P06756	ITGAV	Integrin alpha-V	478908	459104	408276	6.81845e+07	5.03102e+07	1.54068e+08	1.80261e+08	3.9779e+06	2.66464e+06	788298	54002.3	319116	9.9148e+06	3.22631e+06	4.02927e+07	5.19645e+07	2.73196e+07
P06865	HEXA	Beta-hexosaminidase subunit alpha	31832.2	0	0	413775	135757	1.03861e+06	147511	0	0	25550.3	0	0	155037	592934	697338	1.25789e+06	324092
P06899|Q16778	H2BC11|H2BC21	Histone H2B type 1-J|Histone H2B type 2-E	0	0	0	0	0	0	0	0	0	0	0	37487.5	0	50080.7	0	0	0
P07093	SERPINE2	Glia-derived nexin	0	393861	314000	6.43548e+06	3.3124e+06	1.12155e+07	1.02092e+07	0	0	0	0	0	946963	520524	3.27953e+06	2.155e+06	971477
P07099	EPHX1	Epoxide hydrolase 1	298011	681435	555826	6.23828e+06	5.19719e+06	8.98806e+06	9.17801e+06	0	0	279760	392633	295219	237932	104819	819540	623410	627890
P07195	LDHB	L-lactate dehydrogenase B chain	234237	921739	790763	3.77133e+06	3.08062e+06	7.35545e+06	1.06548e+07	0	0	146156	264192	118672	1.84798e+06	620126	4.64206e+06	4.88426e+06	4.65234e+06
P07196	NEFL	Neurofilament light polypeptide	0	0	0	132399	234222	287580	359316	0	0	0	0	0	0	0	0	0	0
P07225	PROS1	Vitamin K-dependent protein S	0	0	0	97539.3	0	0	119852	0	0	0	0	0	209517	58171.7	492072	929379	288231
P07237	P4HB	Protein disulfide-isomerase	875565	3.55661e+06	1.46451e+06	2.12921e+07	2.58954e+07	7.55245e+07	7.16407e+07	857736	1.08502e+06	828987	1.32185e+06	499605	2.06859e+06	878152	4.39928e+06	5.74718e+06	4.26215e+06
P07305	H1-0	Histone H1.0	0	0	0	670938	520040	753579	479818	0	147698	181923	131066	202238	494101	208031	1.45358e+06	745777	997790
P07339	CTSD	Cathepsin D	358978	859342	236657	1.0252e+07	5.8965e+06	1.54068e+07	1.15171e+07	0	162984	686120	396957	535553	1.02227e+07	3.02357e+06	1.55637e+07	6.09784e+07	1.52314e+07
P07355	ANXA2	Annexin A2	371967	1.28371e+06	365584	1.54991e+07	2.77073e+07	7.9804e+07	4.50152e+07	0	0	164755	405455	187595	2.7164e+06	827157	6.62853e+06	1.48909e+07	3.93729e+06
P07384	CAPN1	Calpain-1 catalytic subunit	1.72064e+06	0	620490	3.6892e+06	3.36078e+06	9.01346e+06	7.32536e+06	49404.6	205228	373900	0	0	1.3444e+06	389469	1.83901e+06	7.26457e+06	1.29567e+06
P07437	TUBB	Tubulin beta chain	39234.7	170997	83506.3	3.42631e+06	2.16152e+06	1.42301e+07	1.07721e+07	0	109092	28801	10323	15958.7	485730	306924	965556	1.4981e+06	506291
P07451	CA3	Carbonic anhydrase 3	199113	0	874304	1.73856e+06	0	0	0	0	0	0	0	0	0	84053.7	306140	710597	285431
P07477	PRSS1	Serine protease 1	1.09136e+06	1.27183e+06	538786	3.93596e+06	3.8886e+06	4.67633e+06	4.19291e+06	22923.7	295297	658263	975237	190893	1.71123e+06	1.61836e+06	2.59133e+06	2.52925e+06	1.82815e+06
P07585	DCN	Decorin	0	0	0	0	0	125658	147874	0	0	0	0	0	0	0	0	0	0
P07602	PSAP	Prosaposin	0	0	0	3.2806e+06	3.74965e+06	8.83163e+06	6.15914e+06	0	0	0	0	0	3.81604e+06	991867	1.60246e+07	1.54712e+07	9.42062e+06
P07686	HEXB	Beta-hexosaminidase subunit beta	0	258578	45112	0	202538	748993	2.50927e+06	0	0	0	0	0	458980	135038	603646	1.31521e+06	669028
P07737	PFN1	Profilin-1	0	0	0	2.20717e+06	2.33973e+06	9.02615e+06	5.66531e+06	0	0	0	0	0	581737	0	1.15693e+06	1.42966e+06	1.1713e+06
P07741	APRT	Adenine phosphoribosyltransferase	401593	352833	316638	6.03451e+06	6.75279e+06	9.14146e+06	8.24669e+06	0	1.66373e+06	190766	0	0	357794	0	754424	782820	466244
P07814	EPRS1	Bifunctional glutamate/proline--tRNA ligase	461875	202259	108968	624917	1.12563e+06	2.27438e+06	2.16345e+06	0	0	57822.5	77740.1	0	238586	223055	529439	408813	538871
P07858	CTSB	Cathepsin B	0	306039	0	2.93454e+06	2.43026e+06	3.96583e+06	4.3918e+06	0	0	351193	88486.1	264181	4.64509e+06	1.94728e+06	1.40754e+07	1.57048e+07	1.39569e+07
P07900	HSP90AA1	Heat shock protein HSP 90-alpha	875679	2.97426e+06	2.33536e+06	3.27454e+07	6.7735e+07	1.05797e+08	8.98014e+07	33831.5	270767	201209	198566	199098	2.21582e+06	643594	5.03104e+06	5.07456e+06	5.13789e+06
P07910	HNRNPC	Heterogeneous nuclear ribonucleoproteins C1/C2	273185	1.08228e+06	354897	6.52712e+06	8.52906e+06	1.63175e+07	2.72185e+07	0	89637.9	360726	450523	460201	1.6573e+06	812864	3.67152e+06	5.69267e+06	2.77828e+06
P07942	LAMB1	Laminin subunit beta-1	421771	1.05448e+06	619525	1.53216e+07	1.20177e+07	3.18376e+07	3.30669e+07	291453	1.9868e+07	698949	0	263043	2.96203e+06	933959	8.2686e+06	7.62164e+06	5.93556e+06
P07947	YES1	Tyrosine-protein kinase Yes	0	0	0	1.32145e+06	1.57808e+06	3.14017e+06	3.33418e+06	0	368283	0	0	0	734853	625284	2.5685e+06	1.92611e+06	2.72356e+06
P07948	LYN	Tyrosine-protein kinase Lyn	0	334923	63574.2	1.90746e+06	1.35067e+06	3.05732e+06	2.38228e+06	0	0	131507	120987	83016.1	1.53584e+06	778469	2.04837e+06	2.26006e+06	1.99845e+06
P07954	FH	Fumarate hydratase, mitochondrial	0	0	0	170623	159787	365751	397893	0	0	74761.4	0	0	0	0	0	0	0
P07996	THBS1	Thrombospondin-1	1.34071e+06	3.8597e+06	2.87046e+06	2.76937e+07	1.78724e+07	3.80702e+07	5.96852e+07	2.95784e+06	3.56137e+06	0	252972	0	1.4353e+07	6.02957e+06	5.11022e+07	4.86424e+07	3.44911e+07
P08047	SP1	Transcription factor Sp1	0	0	0	947803	2.81611e+06	5.76625e+06	4.8967e+06	0	0	0	0	0	591639	349049	3.33006e+06	4.05848e+06	1.61292e+06
P08069	IGF1R	Insulin-like growth factor 1 receptor	1.06922e+06	142379	976255	1.48167e+07	1.05705e+07	2.76767e+07	2.98796e+07	190687	0	1.28105e+06	0	825158	1.25569e+07	3.99941e+06	3.42273e+07	3.13607e+07	3.46195e+07
P08123	COL1A2	Collagen alpha-2(I) chain	337629	9.27913e+06	4.01678e+06	3.66145e+06	2.99461e+06	3.07168e+06	4.14583e+06	226268	942793	270027	158204	391346	3.75577e+07	865215	3.03138e+06	2.46194e+06	2.19847e+06
P08133	ANXA6	Annexin A6	0	103181	80538.6	346969	610919	865770	3.35788e+06	0	0	0	0	0	0	69424.9	0	0	0
P08134|P61586	RHOC|RHOA	Rho-related GTP-binding protein RhoC|Transforming protein RhoA	0	0	53054.1	1.02059e+06	1.57588e+06	2.60237e+06	2.61725e+06	194420	87515.8	0	0	0	495240	261246	1.50484e+06	1.17212e+06	1.16129e+06
P08174	CD55	Complement decay-accelerating factor	246970	2.21704e+06	409247	2.86256e+07	2.43796e+07	7.18119e+07	4.21314e+07	547497	3.60991e+06	95629.7	59621.6	50575.1	6.37385e+07	2.3971e+07	1.73637e+08	2.58424e+08	1.17967e+08
P08195	SLC3A2	Amino acid transporter heavy chain SLC3A2	71189.3	213421	59061.5	3.1313e+07	1.83444e+07	9.47653e+07	9.94717e+07	27013.4	144503	171053	83348.3	159600	2.58326e+06	383919	1.22032e+07	1.71371e+07	5.74549e+06
P08237	PFKM	ATP-dependent 6-phosphofructokinase, muscle type	0	69545.9	0	533010	534156	825720	976254	0	0	0	0	0	154114	902249	362672	623711	325761
P08238	HSP90AB1	Heat shock protein HSP 90-beta	1.37096e+06	1.51324e+06	1.10286e+06	7.4338e+06	1.55093e+07	3.10948e+07	2.64922e+07	0	0	0	90006.9	59709.5	1.30887e+06	297578	2.46123e+06	2.81656e+06	2.29435e+06
P08240	SRPRA	Signal recognition particle receptor subunit alpha	199026	416075	0	633994	673821	2.0738e+06	1.80571e+06	0	184954	371509	494021	0	0	418991	587455	0	152229
P08243	ASNS	Asparagine synthetase [glutamine-hydrolyzing]	0	0	0	0	114037	593817	0	0	0	0	0	0	0	0	0	0	0
P08473	MME	Neprilysin	0	0	78750.5	1.28135e+07	1.04743e+07	3.00365e+07	4.21902e+07	19723.2	2.99051e+06	0	57609.5	0	5.70256e+06	1.26148e+06	3.11667e+07	5.02105e+07	2.32962e+07
P08559|P29803	PDHA1|PDHA2	Pyruvate dehydrogenase E1 component subunit alpha, somatic form, mitochondrial|Pyruvate dehydrogenase E1 component subunit alpha, testis-specific form, mitochondrial	25043.5	80755.9	64323.7	560992	0	988560	1.21001e+06	0	0	0	0	0	0	0	0	0	0
P08572	COL4A2	Collagen alpha-2(IV) chain	0	149715	84613.2	708955	480160	1.72991e+06	1.56164e+06	0	0	0	0	0	0	114569	0	0	0
P08574	CYC1	Cytochrome c1, heme protein, mitochondrial	121851	309085	107956	5.0661e+06	1.50041e+06	2.08503e+07	8.61952e+06	0	262496	963326	99513	79991.8	1.4643e+06	1.17307e+06	2.72125e+06	2.77787e+06	2.44507e+06
P08581	MET	Hepatocyte growth factor receptor	109042	0	0	2.75281e+07	1.74429e+07	4.0074e+07	5.20509e+07	0	2.82128e+06	0	0	385092	1.29087e+07	3.65343e+06	2.52341e+07	2.56983e+07	2.50975e+07
P08582	MELTF	Melanotransferrin	0	0	0	118887	0	229567	223231	0	0	0	0	0	0	0	109374	364211	108061
P08603	CFH	Complement factor H	2.59243e+06	7.81103e+06	4.48511e+06	6.83176e+06	3.06756e+06	8.30068e+06	8.09934e+06	1.58267e+06	4.57873e+06	4.22415e+06	3.00974e+06	6.4033e+06	4.82649e+07	1.65877e+07	1.34746e+08	1.54045e+08	1.18022e+08
P08621	SNRNP70	U1 small nuclear ribonucleoprotein 70 kDa	119351	338532	116228	189602	486692	342287	628723	19744.6	18930.1	183777	254777	59481.4	224142	283717	637250	1.22594e+06	234399
P08648	ITGA5	Integrin alpha-5	0	679694	0	1.98804e+07	1.85968e+07	2.56783e+07	3.77627e+07	736444	162638	4.70814e+06	0	0	767519	1.08457e+06	2.8194e+06	2.88477e+06	3.02154e+06
P08670	VIM	Vimentin	977005	4.55271e+06	1.82595e+06	1.83502e+07	2.3001e+07	6.91418e+07	6.04128e+07	433913	1.9331e+06	1.00821e+06	792232	758846	3.79471e+06	2.20247e+06	1.13155e+07	1.99002e+07	1.11158e+07
P08708	RPS17	Small ribosomal subunit protein eS17	0	131759	0	1.8323e+06	1.32911e+06	3.2679e+06	2.54949e+06	0	0	0	34200.3	0	913532	512645	1.23646e+06	1.32107e+06	963852
P08727	KRT19	Keratin, type I cytoskeletal 19	316404	2.84229e+06	732748	2.53218e+07	3.37961e+07	8.58013e+07	4.98468e+07	650634	617342	953142	1.77091e+06	894901	8.66285e+06	4.75379e+06	1.88375e+07	2.65199e+07	4.10452e+07
P08729	KRT7	Keratin, type II cytoskeletal 7	442880	2.29867e+06	1.04077e+06	2.76352e+07	3.68765e+07	1.19738e+08	8.60619e+07	83790.9	282676	791038	1.90997e+06	1.20524e+06	2.29401e+07	9.02305e+06	6.78284e+07	1.0539e+08	5.11972e+07
P08754	GNAI3	Guanine nucleotide-binding protein G(i) subunit alpha-3	0	0	0	1.29974e+06	1.21209e+06	3.35845e+06	2.26644e+06	0	0	0	56881.5	0	776279	398738	1.84569e+06	2.73533e+06	2.08601e+06
P08758	ANXA5	Annexin A5	243717	700469	462855	7.97266e+06	8.50838e+06	1.61143e+07	1.73312e+07	0	0	0	0	0	408808	236959	602386	1.21867e+06	436988
P08779	KRT16	Keratin, type I cytoskeletal 16	0	451316	539101	908372	3.33357e+06	2.3537e+06	1.94942e+06	0	0	763194	411433	416254	2.34196e+06	369445	2.48548e+07	1.03199e+07	2.54889e+06
P08842	STS	Steryl-sulfatase	0	127703	0	609305	871988	1.31695e+06	1.01444e+06	0	0	0	0	37232.6	90029.4	78040	437161	925499	172648
P08865	RPSA	Small ribosomal subunit protein uS2	421488	519421	1.22884e+06	1.80568e+06	2.67044e+06	8.11508e+06	9.17889e+06	256373	0	432135	521730	520893	472375	1.2435e+06	963319	980727	680887
P08962	CD63	CD63 antigen	0	0	0	4.56949e+06	9.90329e+06	1.33512e+07	1.58793e+07	0	0	0	0	0	613051	275252	2.6085e+06	3.36131e+06	2.62758e+06
P09104	ENO2	Gamma-enolase	0	0	0	0	0	767847	383514	0	0	0	0	0	0	0	0	273358	0
P09211	GSTP1	Glutathione S-transferase P	416734	293422	0	2.50731e+06	2.72007e+06	6.62803e+06	7.32275e+06	0	0	160626	82745.8	0	1.56698e+06	366655	3.29341e+06	1.62206e+07	2.2288e+06
P09382	LGALS1	Galectin-1	191418	1.07831e+06	464409	3.82968e+07	4.06361e+07	7.94091e+07	7.03808e+07	1.72034e+06	3.32471e+06	0	0	0	1.27923e+06	422891	2.49472e+06	2.87597e+06	1.90131e+06
P09429|P26583	HMGB1|HMGB2	High mobility group protein B1|High mobility group protein B2	0	0	0	0	0	0	0	0	0	21238.1	32982.6	0	75757.6	0	373371	1.96218e+06	597363
P09525	ANXA4	Annexin A4	590076	284474	40242.9	1.8251e+06	3.3849e+06	2.4239e+06	4.74059e+06	0	70424.4	3.71785e+06	0	0	477643	0	691194	727071	502352
P09543	CNP	2',3'-cyclic-nucleotide 3'-phosphodiesterase	0	0	0	1.64902e+06	227545	1.65012e+06	1.64796e+06	0	0	0	0	0	0	0	0	0	0
P09651	HNRNPA1	Heterogeneous nuclear ribonucleoprotein A1	80617.7	494878	130462	3.26921e+06	8.18255e+06	1.55381e+07	1.53873e+07	0	753245	180265	163550	46732.2	727013	304651	4.02708e+06	4.09347e+06	2.99267e+06
P09669	COX6C	Cytochrome c oxidase subunit 6C	622750	1.96791e+06	616168	4.40314e+06	6.32145e+06	6.61612e+06	6.90277e+06	0	0	367409	471126	321205	624354	1.62258e+06	5.6121e+06	4.78703e+06	3.71393e+06
P09758	TACSTD2	Tumor-associated calcium signal transducer 2	236977	454335	337584	1.47483e+07	2.00848e+07	5.01765e+07	5.38148e+07	0	1.26583e+06	0	194591	0	1.75067e+07	7.53779e+06	9.56988e+07	1.18049e+08	6.4849e+07
P09874	PARP1	Poly [ADP-ribose] polymerase 1	359024	498105	341268	3.02412e+06	7.00385e+06	1.32142e+07	1.36627e+07	0	194499	260018	260194	160753	1.5982e+06	473045	1.72073e+06	1.85212e+06	1.24391e+06
P09958	FURIN	Furin	203771	0	0	2.55253e+06	2.71893e+06	4.50238e+06	3.63289e+06	0	0	0	0	0	974705	354366	1.9467e+06	2.7375e+06	1.73195e+06
P09972	ALDOC	Fructose-bisphosphate aldolase C	0	0	0	0	89862.9	0	0	0	0	0	67447.3	0	0	0	111149	207142	0
P0C0L4|P0C0L5	C4A|C4B	Complement C4-A|Complement C4-B	0	0	0	0	0	0	0	0	0	0	0	0	214807	60103.7	449901	533850	499052
P0C0S5|Q71UI9	H2AZ1|H2AZ2	Histone H2A.Z|Histone H2A.V	0	0	0	1.34874e+06	614513	2.17567e+06	2.03264e+06	0	0	0	0	0	173594	0	0	0	0
P0C0S8|P20671|Q96KK5|Q99878|Q9BTM1	H2AC11|H2AC7|H2AC12|H2AC14|H2AJ	Histone H2A type 1|Histone H2A type 1-D|Histone H2A type 1-H|Histone H2A type 1-J|Histone H2A.J	0	245292	0	6.24004e+06	4.50125e+06	9.34838e+06	3.24412e+06	0	72091.7	0	0	0	1.24478e+06	134126	1.51395e+06	1.59681e+06	1.00788e+06
P0C7M7	ACSM4	Acyl-coenzyme A synthetase ACSM4, mitochondrial	0	0	0	290051	651715	621700	670196	0	0	0	0	0	0	0	103674	104637	0
P0C7T5	ATXN1L	Ataxin-1-like	0	0	0	275925	225547	548266	488407	0	0	0	0	0	108343	59850.9	398999	620717	365803
P0CJ78	ZNF865	Zinc finger protein 865	0	144568	0	406354	466844	1.3115e+06	866795	0	0	0	0	0	1.02008e+06	731495	2.5539e+06	3.50036e+06	2.23568e+06
P0DKV0	SPATA31C1	Putative spermatogenesis-associated protein 31C1	0	0	0	0	0	0	0	0	0	0	0	0	75292.2	75584.7	457822	662816	496710
P0DME0|Q01105	SETSIP|SET	Protein SETSIP|Protein SET	0	0	0	584976	492138	984109	1.04257e+06	0	0	0	29024.4	0	221891	0	237509	429078	205743
P0DML2|P0DML3|Q14406	CSH1|CSH2|CSHL1	Chorionic somatomammotropin hormone 1|Chorionic somatomammotropin hormone 2|Chorionic somatomammotropin hormone-like 1	68717.8	2.06109e+06	1.15269e+06	210979	3.02017e+06	1.62357e+06	530573	0	0	1.6351e+06	92254.3	31767.7	553344	2.4023e+06	2.61238e+06	2.69312e+06	2.84516e+06
P0DMV8|P0DMV9	HSPA1A|HSPA1B	Heat shock 70 kDa protein 1A|Heat shock 70 kDa protein 1B	395948	1.24229e+06	612344	2.30649e+07	2.25534e+07	4.37929e+07	3.02353e+07	69563.1	1.02436e+06	415488	801078	506275	5.4592e+06	1.66672e+06	1.27981e+07	1.45095e+07	1.0619e+07
P0DPD6|P0DPD8	ECE2|EEF1AKMT4-ECE2	Endothelin-converting enzyme 2|EEF1AKMT4-ECE2 readthrough transcript protein	0	0	83247.2	200658	0	0	0	0	0	0	0	0	0	0	0	0	0
P10114|P61225|Q9Y3L5	RAP2A|RAP2B|RAP2C	Ras-related protein Rap-2a|Ras-related protein Rap-2b|Ras-related protein Rap-2c	0	0	0	440021	604580	1.08587e+06	1.15559e+06	0	0	0	25687.9	0	288991	319051	1.12911e+06	1.35351e+06	1.66955e+06
P10155	RO60	RNA-binding protein RO60	0	0	0	341905	174044	516031	502803	0	0	0	0	0	77239.1	0	253530	515928	148572
P10253	GAA	Lysosomal alpha-glucosidase	670813	598803	297328	5.04463e+06	5.80347e+06	1.65814e+07	1.54934e+07	0	0	0	0	0	4.60342e+06	1.75471e+06	1.45168e+07	2.64686e+07	9.40608e+06
P10301	RRAS	Ras-related protein R-Ras	28046.2	38191.6	13953.9	530135	650422	1.13746e+06	1.35966e+06	0	0	0	0	0	0	99495.2	226246	530593	543299
P10321	HLA-C	HLA class I histocompatibility antigen, C alpha chain	0	0	0	358940	0	843182	1.00902e+06	0	0	0	0	0	242554	0	594862	574272	204717
P10412	H1-4	Histone H1.4	0	229742	0	1.47973e+06	0	0	0	0	0	152896	114521	173840	278744	476876	882387	0	930852
P10451	SPP1	Osteopontin	0	0	0	406640	285017	501132	250040	0	0	0	0	0	255826	113337	749450	887934	662422
P10515	DLAT	Dihydrolipoyllysine-residue acetyltransferase component of pyruvate dehydrogenase complex, mitochondrial	266561	555087	326310	5.51804e+06	5.36567e+06	1.34548e+07	1.15678e+07	0	137145	187932	282985	191029	1.72143e+06	924820	2.66341e+06	1.78316e+06	2.97098e+06
P10586	PTPRF	Receptor-type tyrosine-protein phosphatase F	2.5849e+06	1.39276e+06	1.87724e+07	2.02399e+07	2.08924e+07	4.03337e+07	4.56536e+07	0	3.18207e+06	730717	308386	561920	1.91881e+07	7.44658e+06	7.95207e+07	9.24472e+07	6.91429e+07
P10599	TXN	Thioredoxin	436480	479484	0	1.47759e+06	2.91786e+06	4.30207e+06	3.42519e+06	239432	830968	506528	1.2931e+06	840897	625685	2.42789e+06	879116	1.60023e+06	2.11183e+06
P10606	COX5B	Cytochrome c oxidase subunit 5B, mitochondrial	0	231639	146092	3.03469e+06	2.26943e+06	5.00373e+06	3.805e+06	0	0	96876.2	58348.8	38388.7	823279	480594	2.57918e+06	3.43145e+06	2.06117e+06
P10619	CTSA	Lysosomal protective protein	0	0	0	1.20722e+06	903634	1.93034e+06	1.59665e+06	0	0	173117	176708	0	1.79603e+06	642923	6.56829e+06	9.27534e+06	5.10361e+06
P10620	MGST1	Microsomal glutathione S-transferase 1	0	193375	155429	1.53532e+06	1.64665e+06	7.02906e+06	7.4502e+06	0	0	0	63483.1	0	1.21344e+06	409906	2.76018e+06	4.32403e+06	2.32631e+06
P10644	PRKAR1A	cAMP-dependent protein kinase type I-alpha regulatory subunit	0	0	0	201203	0	181756	387172	0	0	0	0	0	0	0	0	0	0
P10646	TFPI	Tissue factor pathway inhibitor	43200.2	0	0	396322	285505	821298	717339	0	0	0	0	0	663872	0	976059	1.22287e+06	622687
P10809	HSPD1	60 kDa heat shock protein, mitochondrial	1.25788e+06	2.91329e+06	1.38433e+06	3.17081e+07	2.25052e+07	5.75902e+07	7.08677e+07	1.91142e+06	496701	140488	227703	197304	1.79779e+06	752706	3.93575e+06	5.49452e+06	3.8691e+06
P10909	CLU	Clusterin	996890	238284	8.9705e+06	2.87378e+07	3.50202e+07	6.40562e+07	6.94633e+07	9.43235e+07	3.40056e+06	46521	1.19376e+06	9.46465e+06	1.12927e+07	4.07451e+06	6.44735e+07	7.09291e+07	4.23843e+07
P11021	HSPA5	Endoplasmic reticulum chaperone BiP	735274	2.64576e+06	960972	3.43589e+07	2.12664e+07	5.33792e+07	6.06794e+07	0	3.26824e+06	573952	647846	511956	5.45699e+06	2.25126e+06	9.38145e+06	1.3659e+07	7.38366e+06
P11047	LAMC1	Laminin subunit gamma-1	819438	2.79108e+06	1.18898e+06	1.46851e+07	1.50216e+07	3.77221e+07	3.7751e+07	311291	285234	478323	404695	267739	5.56381e+06	3.06646e+06	1.51837e+07	1.72001e+07	1.30479e+07
P11117	ACP2	Lysosomal acid phosphatase	0	0	0	2.12497e+06	1.19184e+06	4.49916e+06	3.41664e+06	0	0	0	0	0	825601	218686	1.72633e+06	2.78149e+06	875906
P11142	HSPA8	Heat shock cognate 71 kDa protein	627148	1.90851e+06	737902	1.85358e+07	1.72656e+07	2.84604e+07	3.38385e+07	0	175092	665834	832522	718547	7.10422e+06	2.44494e+06	1.38383e+07	1.48005e+07	1.22012e+07
P11166	SLC2A1	Solute carrier family 2, facilitated glucose transporter member 1	88101.9	167371	75426.3	7.09756e+06	3.59747e+06	1.25426e+07	1.30339e+07	0	616063	0	12997.9	0	1.56037e+06	735933	1.17954e+07	1.57964e+07	7.98905e+06
P11172	UMPS	Uridine 5'-monophosphate synthase	0	0	0	1.06143e+06	1.25692e+06	2.7972e+06	2.28644e+06	0	0	0	0	0	0	0	0	0	0
P11177	PDHB	Pyruvate dehydrogenase E1 component subunit beta, mitochondrial	0	0	0	606552	1.21053e+06	1.66893e+06	1.05385e+06	0	0	0	0	0	481904	210306	571753	401611	561194
P11182	DBT	Lipoamide acyltransferase component of branched-chain alpha-keto acid dehydrogenase complex, mitochondrial	81722.2	275550	73970.1	1.29383e+06	2.38723e+06	3.06758e+06	2.98367e+06	0	0	0	0	0	229240	52943.5	625999	662971	509657
P11216	PYGB	Glycogen phosphorylase, brain form	0	0	0	1.3602e+06	583098	1.54551e+06	1.04448e+06	0	152730	0	0	0	235864	153892	264343	482550	150105
P11217	PYGM	Glycogen phosphorylase, muscle form	0	0	0	1.71646e+06	715672	1.21594e+06	1.61361e+06	0	186705	0	0	0	759611	657031	895176	1.47727e+06	899834
P11234	RALB	Ras-related protein Ral-B	0	65728.6	0	173672	744078	480884	621220	0	0	0	0	0	0	0	323757	233974	0
P11274	BCR	Breakpoint cluster region protein	0	0	0	398065	0	1.84088e+06	0	0	0	0	0	0	0	0	0	621281	0
P11279	LAMP1	Lysosome-associated membrane glycoprotein 1	6.39191e+06	290484	104856	5.6808e+06	1.31149e+07	4.53596e+07	5.22273e+07	183721	1.4632e+06	0	99475.9	0	8.41624e+06	3.93234e+06	3.01289e+07	4.30722e+07	2.2398e+07
P11310	ACADM	Medium-chain specific acyl-CoA dehydrogenase, mitochondrial	90556.7	0	0	0	84176.3	0	319677	0	69058	38244	0	0	110293	390135	0	0	169214
P11362	FGFR1	Fibroblast growth factor receptor 1	0	0	0	190024	103091	78091.7	262704	0	0	0	0	0	0	0	0	0	0
P11387	TOP1	DNA topoisomerase 1	965651	965532	343956	1.24072e+07	1.09384e+07	2.93996e+07	1.92767e+07	0	696864	0	186327	0	2.13126e+06	1.3289e+06	2.37e+06	3.28534e+06	2.4468e+06
P11388	TOP2A	DNA topoisomerase 2-alpha	104952	0	0	1.51032e+06	822566	2.31619e+06	2.60693e+06	0	0	0	137125	0	1.39055e+06	1.26488e+06	2.03993e+07	2.38773e+06	2.83993e+06
P11413	G6PD	Glucose-6-phosphate 1-dehydrogenase	254275	614297	674387	2.99613e+06	7.92066e+06	1.27453e+07	1.80723e+07	86157.7	69098.7	133673	267547	212981	943495	905617	2.45844e+06	4.25589e+06	3.60884e+06
P11498	PC	Pyruvate carboxylase, mitochondrial	2.53031e+06	5.59501e+06	3.22643e+06	8.16438e+06	1.01471e+07	1.66761e+07	1.07342e+07	0	458966	1.58485e+06	3.48404e+06	2.49042e+06	4.94306e+06	2.23838e+06	1.09881e+07	1.23604e+07	6.70153e+06
P11586	MTHFD1	C-1-tetrahydrofolate synthase, cytoplasmic	557805	319999	171558	2.85783e+06	2.54304e+06	5.16522e+06	9.21404e+06	0	0	0	0	0	1.38186e+06	324748	1.24742e+06	1.20318e+06	661269
P11717	IGF2R	Cation-independent mannose-6-phosphate receptor	764386	1.96702e+06	945616	4.45717e+07	3.16272e+07	9.30007e+07	9.73825e+07	0	1.98433e+06	2.60487e+06	0	1.09356e+06	1.15536e+07	3.67435e+06	3.12711e+07	2.99137e+07	1.98638e+07
P11766	ADH5	Alcohol dehydrogenase class-3	15586	0	0	164601	402046	280003	0	0	0	0	46444.1	0	0	0	484085	523763	469597
P11831	SRF	Serum response factor	0	0	0	1.24645e+06	1.34874e+06	2.79166e+06	4.43179e+06	0	0	0	0	0	347314	0	686571	1.07011e+06	500489
P11908|P21108|P60891	PRPS2|PRPS1L1|PRPS1	Ribose-phosphate pyrophosphokinase 2|Ribose-phosphate pyrophosphokinase 3|Ribose-phosphate pyrophosphokinase 1	0	0	0	882148	420514	1.38058e+06	1.2104e+06	0	0	0	0	0	111402	0	229451	219295	192499
P11940	PABPC1	Polyadenylate-binding protein 1	268465	844944	181039	1.24086e+07	1.31868e+07	2.48413e+07	2.54973e+07	0	0	0	147952	109137	2.32267e+06	857434	5.79046e+06	6.24356e+06	3.08176e+06
P12004	PCNA	Proliferating cell nuclear antigen	0	0	0	374578	566807	1.06428e+06	1.02449e+06	0	0	109442	0	0	0	54212.2	0	542760	301422
P12081|P49590	HARS1|HARS2	Histidine--tRNA ligase, cytoplasmic|Histidine--tRNA ligase, mitochondrial	0	0	0	312912	138875	380077	207038	0	0	0	0	0	88414.2	0	155670	479789	100359
P12109	COL6A1	Collagen alpha-1(VI) chain	4.04394e+06	636770	3.50968e+06	7.75186e+06	4.40403e+06	1.28154e+07	7.60154e+06	0	0	0	0	0	2.42468e+06	592528	8.82476e+06	1.0641e+07	4.25822e+06
P12110	COL6A2	Collagen alpha-2(VI) chain	211810	398196	263464	3.54574e+06	2.0991e+06	1.44298e+07	7.40634e+06	0	0	0	0	0	516717	0	410257	0	242529
P12111	COL6A3	Collagen alpha-3(VI) chain	1.5326e+06	2.83796e+06	1.49967e+06	1.83234e+07	8.71769e+06	2.95245e+07	2.55161e+07	0	247892	419738	1.35146e+06	0	1.36299e+06	747867	5.23278e+06	3.59719e+06	3.07382e+06
P12235	SLC25A4	ADP/ATP translocase 1	0	274600	0	1.27938e+06	778765	2.63137e+06	1.66418e+06	0	39899.5	225633	0	152624	2.11462e+06	629277	2.79787e+06	3.11646e+06	2.22635e+06
P12236	SLC25A6	ADP/ATP translocase 3	36589.5	32067.2	13602.4	1.83027e+06	1.41928e+06	3.95179e+06	2.0572e+06	0	0	70834	48342.5	109879	2.45294e+06	537527	4.37718e+06	4.03771e+06	3.51286e+06
P12259	F5	Coagulation factor V	394953	367359	0	7.41823e+06	2.66156e+06	5.57837e+06	6.86676e+06	0	0	1.11865e+06	0	0	2.43274e+06	2.38181e+06	4.22565e+06	7.03609e+06	3.85813e+06
P12268	IMPDH2	Inosine-5'-monophosphate dehydrogenase 2	219762	319819	383865	3.0515e+06	3.58417e+06	7.86686e+06	9.39102e+06	0	0	192132	0	0	418020	379579	987587	1.79421e+06	435112
P12277	CKB	Creatine kinase B-type	0	69057.6	37689	602148	805081	2.30842e+06	2.41245e+06	0	0	0	0	0	134616	68935.5	279346	346367	248634
P12429	ANXA3	Annexin A3	259109	448260	0	4.44458e+06	3.98266e+06	6.0395e+06	6.08407e+06	587886	206256	0	211925	0	604891	358555	778309	0	0
P12814	ACTN1	Alpha-actinin-1	320113	227372	702907	7.32559e+06	6.39507e+06	1.52351e+07	1.09077e+07	0	0	256039	0	0	671769	0	2.29912e+06	1.09809e+07	1.52429e+06
P12830	CDH1	Cadherin-1	0	206749	0	1.16511e+07	1.17157e+07	2.23638e+07	2.82994e+07	0	624168	4.26823e+06	0	0	6.09443e+06	1.90106e+06	1.51748e+07	1.34224e+07	9.57176e+06
P12883	MYH7	Myosin-7	15812.9	128822	109666	1.2983e+06	534518	2.07798e+06	2.92173e+06	0	0	0	0	0	0	0	0	0	0
P12955	PEPD	Xaa-Pro dipeptidase	0	0	0	0	0	0	0	0	0	0	0	0	0	0	0	652909	0
P12956	XRCC6	X-ray repair cross-complementing protein 6	395432	1.31222e+06	830584	1.9155e+07	1.73886e+07	5.5744e+07	4.2187e+07	0	333021	713418	0	0	1.49707e+06	394316	3.36785e+06	3.71117e+06	1.52735e+06
P13010	XRCC5	X-ray repair cross-complementing protein 5	485624	761704	523143	1.65648e+07	1.55552e+07	5.16314e+07	4.10057e+07	0	0	0	256065	0	3.1501e+06	1.41664e+06	4.33725e+06	5.15212e+06	2.96379e+06
P13073	COX4I1	Cytochrome c oxidase subunit 4 isoform 1, mitochondrial	184585	202193	0	1.92711e+06	3.93378e+06	4.35601e+06	5.48985e+06	57455.4	0	239936	295571	0	1.2525e+06	647288	1.85757e+06	1.7237e+06	2.79459e+06
P13473	LAMP2	Lysosome-associated membrane glycoprotein 2	559603	0	0	9.79214e+06	9.37031e+06	5.66699e+07	6.77058e+07	0	0	0	18677.4	0	4.98871e+06	613089	1.40989e+07	2.25454e+07	6.24774e+06
P13489	RNH1	Ribonuclease inhibitor	77563.5	84814.7	0	1.09712e+06	1.47841e+06	1.97277e+06	1.58173e+06	0	0	0	0	0	119059	0	104266	757686	347722
P13497	BMP1	Bone morphogenetic protein 1	73108.1	342859	0	4.87396e+06	6.73274e+06	1.5519e+07	2.29617e+07	39343.1	0	2.15774e+06	839555	0	3.08967e+06	1.60589e+06	1.32569e+07	1.65553e+07	1.07351e+07
P13533	MYH6	Myosin-6	0	824763	1.17103e+06	2.21424e+06	1.39516e+06	4.61184e+06	5.29214e+06	0	178417	0	185820	0	0	0	693343	1.12032e+06	551869
P13598	ICAM2	Intercellular adhesion molecule 2	0	0	0	30015.4	279301	811169	568726	0	0	0	0	0	62696.6	0	179674	206281	107680
P13611	VCAN	Versican core protein	3.72967e+06	4.19171e+06	6.08024e+06	3.32049e+07	1.95455e+07	5.42056e+07	6.22087e+07	0	0	572825	0	0	1.1244e+07	5.84583e+06	3.04288e+07	4.36224e+07	2.86127e+07
P13639	EEF2	Elongation factor 2	1.03775e+06	967060	575726	7.70007e+06	9.96738e+06	2.30813e+07	1.92499e+07	253281	9.61486e+07	420820	289488	154369	2.47081e+06	606670	3.64908e+06	6.38341e+06	3.26024e+06
P13646	KRT13	Keratin, type I cytoskeletal 13	0	3.67531e+06	776959	7.00506e+06	9.83042e+06	8.915e+06	6.86679e+06	0	397149	769849	5.34489e+06	724344	5.81182e+06	1.10146e+06	7.63232e+06	1.20203e+07	9.96621e+06
P13647	KRT5	Keratin, type II cytoskeletal 5	649682	865555	1.53948e+06	2.35445e+06	6.08829e+06	1.45957e+07	5.63167e+06	10495.8	97405.9	2.2294e+06	637286	1.05604e+06	4.19345e+06	1.19047e+06	1.00538e+07	2.75224e+07	2.60445e+06
P13667	PDIA4	Protein disulfide-isomerase A4	808533	867867	489937	5.69255e+06	8.44163e+06	1.00317e+07	1.28063e+07	0	790422	387249	240305	230668	753466	495294	2.16113e+06	2.41616e+06	2.47765e+06
P13674	P4HA1	Prolyl 4-hydroxylase subunit alpha-1	213163	308842	71248.1	3.58933e+06	4.49844e+06	8.46138e+06	5.34896e+06	0	1.12892e+06	0	0	0	479426	359481	1.74e+06	1.85777e+06	1.09681e+06
P13688	CEACAM1	Carcinoembryonic antigen-related cell adhesion molecule 1	0	0	0	958240	1.71758e+06	4.62927e+06	3.05776e+06	0	0	0	0	0	535112	88261.6	2.02889e+06	1.75692e+06	996654
P13693	TPT1	Translationally-controlled tumor protein	0	0	0	0	98049	2.21937e+06	3.38293e+06	0	0	0	0	0	0	0	0	124066	0
P13726	F3	Tissue factor	0	0	0	308781	908117	2.11242e+06	2.45439e+06	0	0	0	0	0	206528	0	290554	253507	361672
P13796	LCP1	Plastin-2	101952	272261	0	3.81162e+06	4.69819e+06	7.53684e+06	6.12502e+06	0	0	0	0	0	532050	0	2.03131e+06	2.50903e+06	625573
P13797	PLS3	Plastin-3	0	0	0	310244	327870	695643	595373	0	0	0	0	0	0	0	87270.5	106344	49842.5
P13804	ETFA	Electron transfer flavoprotein subunit alpha, mitochondrial	0	0	0	624268	564507	1.1536e+06	899311	0	0	0	0	0	0	0	282652	0	0
P13861	PRKAR2A	cAMP-dependent protein kinase type II-alpha regulatory subunit	57812	66815	43853.9	741651	847447	920262	660728	0	0	0	0	0	319784	265850	472665	467690	606921
P13987	CD59	CD59 glycoprotein	0	0	0	1.7093e+06	3.49771e+06	1.14521e+07	1.03096e+07	0	0	0	0	0	1.85285e+06	1.02397e+06	1.63591e+07	1.6247e+07	9.29291e+06
P13995	MTHFD2	Bifunctional methylenetetrahydrofolate dehydrogenase/cyclohydrolase, mitochondrial	141457	254716	105488	1.12727e+06	1.04999e+06	2.196e+06	1.4245e+06	0	0	91409.6	33090.3	54655.8	274104	320653	250363	400404	244972
P14174	MIF	Macrophage migration inhibitory factor	0	313741	166298	2.82675e+06	1.66572e+06	5.0007e+06	3.9113e+06	0	0	0	0	0	229998	250040	1.05454e+06	1.31757e+06	984537
P14314	PRKCSH	Glucosidase 2 subunit beta	0	416785	0	2.18613e+06	1.29731e+06	2.44877e+06	1.78378e+06	0	0	0	0	0	236385	146106	521100	730791	379641
P14324	FDPS	Farnesyl pyrophosphate synthase	0	0	0	421670	435002	1.07751e+06	848774	0	0	0	0	0	0	121157	0	374403	0
P14373	TRIM27	Zinc finger protein RFP	0	0	0	181129	0	211621	171713	0	0	0	0	0	0	0	85648.1	144817	0
P14384	CPM	Carboxypeptidase M	282569	0	0	1.82333e+06	964978	3.8241e+06	3.41259e+06	0	0	0	0	0	1.80917e+06	739970	7.15651e+06	9.09235e+06	5.62453e+06
P14406	COX7A2	Cytochrome c oxidase subunit 7A2, mitochondrial	0	0	0	417280	332501	800151	1.09625e+06	0	0	0	0	0	0	0	123364	174995	48047.1
P14543	NID1	Nidogen-1	752187	3.78757e+06	4.47029e+06	1.54163e+07	1.4628e+07	4.87163e+07	5.47366e+07	0	872854	0	0	0	785202	3.25404e+06	1.10679e+06	7.18129e+06	1.1005e+07
P14618	PKM	Pyruvate kinase PKM	1.28065e+06	1.34889e+06	841470	1.29741e+07	8.66318e+06	2.13048e+07	2.29464e+07	0	42514.2	366725	332527	254188	6.92678e+06	1.99106e+06	1.39589e+07	2.1674e+07	1.03372e+07
P14625	HSP90B1	Endoplasmin	1.47275e+06	3.48582e+06	1.3774e+06	1.97215e+07	3.53492e+07	7.76838e+07	6.40328e+07	0	1.85782e+06	261551	289140	205732	3.06459e+06	1.02002e+06	4.98138e+06	6.04272e+06	4.7735e+06
P14678|P63162	SNRPB|SNRPN	Small nuclear ribonucleoprotein-associated proteins B and B'|Small nuclear ribonucleoprotein-associated protein N	0	37629.6	0	230153	216394	1.30754e+06	1.63447e+06	0	0	0	0	0	205684	128795	573690	2.21202e+06	306935
P14735	IDE	Insulin-degrading enzyme	0	0	0	787800	0	0	0	0	0	0	0	0	932681	422009	0	1.96547e+06	0
P14780	MMP9	Matrix metalloproteinase-9	0	0	0	0	0	174654	0	0	0	0	0	0	0	0	107310	128191	60101
P14859	POU2F1	POU domain, class 2, transcription factor 1	0	1.08546e+06	0	3.00692e+07	4.22543e+07	8.76644e+07	7.70894e+07	3.90392e+06	0	2.25082e+07	0	0	1.24034e+07	4.4184e+06	2.87992e+07	4.13342e+07	1.43303e+07
P14866	HNRNPL	Heterogeneous nuclear ribonucleoprotein L	87181.7	403478	348533	5.7567e+06	5.6577e+06	1.30127e+07	8.44039e+06	0	0	198251	227664	83608.2	1.71354e+06	570655	2.39222e+06	3.12943e+06	2.45311e+06
P14868	DARS1	Aspartate--tRNA ligase, cytoplasmic	0	0	0	5.78281e+06	3.66888e+06	1.05872e+07	1.25934e+07	0	0	0	0	0	1.26633e+06	303401	1.11165e+06	2.40299e+06	1.13559e+06
P14923	JUP	Junction plakoglobin	1.06521e+06	2.03579e+06	1.52276e+06	1.6689e+07	2.12727e+07	3.50431e+07	2.46515e+07	0	2.14771e+06	1.60954e+06	1.33876e+06	1.63008e+06	1.38121e+07	4.56382e+06	2.67452e+07	1.12475e+08	2.00381e+07
P15151	PVR	Poliovirus receptor	894473	1.16466e+06	0	2.4406e+07	2.6719e+07	4.24135e+07	6.91001e+07	0	0	768303	470507	61928.5	7.00956e+06	3.9317e+06	2.46913e+07	3.0349e+07	2.39381e+07
P15153	RAC2	Ras-related C3 botulinum toxin substrate 2	17181.7	59380.6	0	1.48063e+06	966927	1.33077e+06	1.37125e+06	0	0	0	0	0	182146	85163.5	322955	463413	346634
P15260	IFNGR1	Interferon gamma receptor 1	0	0	0	846861	1.71487e+06	2.47737e+06	2.87586e+06	0	0	0	0	0	170676	128101	1.37799e+06	990174	872051
P15291	B4GALT1	Beta-1,4-galactosyltransferase 1	513223	221283	53588.2	2.63692e+06	4.92932e+06	7.87541e+06	1.15373e+07	0	0	138572	0	29614.3	533567	417156	2.60874e+06	5.38766e+06	2.68257e+06
P15309	ACP3	Prostatic acid phosphatase	0	0	0	192480	233140	1.38533e+06	369174	21684.8	0	0	0	0	122623	0	486922	1.113e+06	212905
P15311	EZR	Ezrin	65364.4	111833	85328.4	176885	469407	3.66694e+06	3.39496e+06	0	22417	0	122586	47242.2	243440	0	812867	980986	1.02517e+06
P15407	FOSL1	Fos-related antigen 1	0	0	0	0	0	1.18734e+06	1.42087e+06	0	0	0	0	0	0	0	0	0	0
P15408	FOSL2	Fos-related antigen 2	0	0	0	1.78358e+06	1.15808e+06	4.14531e+06	3.45068e+06	0	0	0	0	0	748542	234519	1.77732e+06	1.23066e+06	1.10507e+06
P15509	CSF2RA	Granulocyte-macrophage colony-stimulating factor receptor subunit alpha	0	0	0	202923	168880	290184	181203	0	0	0	0	0	1.08741e+06	904541	3.22282e+06	2.81762e+06	3.5652e+06
P15514	AREG	Amphiregulin	0	0	0	1.64787e+06	5.17835e+06	9.91621e+06	8.8156e+06	0	0	0	0	0	661998	582812	6.89512e+06	8.93289e+06	5.50128e+06
P15529	CD46	Membrane cofactor protein	390918	407266	163270	8.66736e+06	1.45753e+07	5.59459e+07	5.74331e+07	0	48799.8	387875	332389	0	3.49753e+06	666170	2.17839e+07	2.01517e+07	1.12474e+07
P15559	NQO1	NAD(P)H dehydrogenase [quinone] 1	0	319893	0	3.16059e+06	6.12313e+06	9.64609e+06	1.36471e+07	0	0	0	0	0	609049	0	1.96265e+06	2.05339e+06	1.62811e+06
P15586	GNS	N-acetylglucosamine-6-sulfatase	82509.6	0	0	8.35712e+06	3.51474e+06	9.06616e+06	7.39164e+06	0	2.18243e+06	3.75645e+07	0	1.07032e+07	9.01142e+06	3.68019e+06	2.7099e+07	3.17654e+07	1.83007e+07
P15880	RPS2	Small ribosomal subunit protein uS5	703521	1.01265e+06	705863	6.40141e+06	5.99521e+06	1.37947e+07	1.5731e+07	0	208067	289758	263375	235621	1.02766e+06	426758	3.39578e+06	4.21487e+06	2.43595e+06
P15924	DSP	Desmoplakin	3.00078e+06	4.21371e+06	2.98426e+06	1.76201e+07	2.73011e+07	4.88378e+07	3.06502e+07	2.55201e+06	5.64767e+06	4.56639e+06	3.67324e+06	3.70014e+06	3.14593e+07	1.50813e+07	8.30168e+07	2.22315e+08	5.98656e+07
P15927	RPA2	Replication protein A 32 kDa subunit	0	0	0	453532	244454	1.4242e+06	935072	0	0	0	0	0	0	0	0	0	0
P15941	MUC1	Mucin-1	0	0	0	5.40268e+06	3.64142e+06	9.41282e+06	6.04117e+06	0	0	0	0	0	3.15164e+06	1.32736e+06	8.20989e+06	9.94205e+06	6.40751e+06
P15954	COX7C	Cytochrome c oxidase subunit 7C, mitochondrial	0	0	0	811432	341220	802429	759293	0	18113.4	0	0	0	389548	93505.5	555951	533766	550411
P16070	CD44	CD44 antigen	206031	956368	107450	2.01428e+07	3.71067e+07	5.9558e+07	7.05047e+07	44122.8	419548	5.35651e+06	560957	1.07606e+06	6.64755e+06	6.27514e+06	2.33775e+07	2.30202e+07	1.90766e+07
P16104	H2AX	Histone H2AX	0	0	0	0	0	1.59061e+06	468923	0	0	0	0	0	0	0	0	69831.9	0
P16144	ITGB4	Integrin beta-4	602977	1.51255e+06	1.27101e+06	6.90915e+07	7.16495e+07	1.76493e+08	2.08791e+08	865757	1.79739e+06	452307	496264	1.01449e+06	7.50214e+06	4.00502e+06	3.60106e+07	3.38655e+07	2.92155e+07
P16152	CBR1	Carbonyl reductase [NADPH] 1	0	308628	106219	3.239e+06	2.81696e+06	9.45583e+06	9.15879e+06	0	0	0	0	0	268181	0	0	1.43178e+06	608329
P16220	CREB1	Cyclic AMP-responsive element-binding protein 1	0	0	0	1.44726e+06	622945	1.58213e+06	1.37644e+06	0	0	0	0	0	1.39827e+06	920472	3.4233e+06	2.32804e+06	1.72924e+06
P16278	GLB1	Beta-galactosidase	1.51621e+06	0	0	2.0685e+06	858918	3.95124e+06	3.50473e+06	0	294501	0	0	0	3.2028e+06	569287	7.06034e+06	1.34989e+07	5.77836e+06
P16401	H1-5	Histone H1.5	132633	205890	156134	2.162e+06	0	2.73989e+06	1.66865e+06	0	772151	183866	214950	256680	1.76605e+06	437564	0	0	0
P16402	H1-3	Histone H1.3	64810.3	172260	0	87918.9	381695	989582	1.35238e+06	0	0	0	40007.5	23192.8	125574	61944.7	296164	591263	273634
P16403	H1-2	Histone H1.2	0	49144.1	0	0	539647	738059	749321	0	0	53912	0	44631.2	196701	153085	0	0	0
P16422	EPCAM	Epithelial cell adhesion molecule	877199	1.37999e+06	571832	9.0323e+06	1.59729e+07	4.11103e+07	3.99196e+07	439769	308158	322853	1.02715e+06	611122	6.51162e+06	1.80384e+06	3.45897e+07	4.11877e+07	2.86526e+07
P16435	POR	NADPH--cytochrome P450 reductase	260929	793666	593542	4.95767e+06	6.48626e+06	1.72305e+07	1.21532e+07	0	99982.6	384522	143257	106864	633238	235877	1.21193e+06	1.62812e+06	1.0605e+06
P16615	ATP2A2	Sarcoplasmic/endoplasmic reticulum calcium ATPase 2	648483	1.00785e+06	612018	8.53858e+06	1.262e+07	3.57475e+07	2.46189e+07	0	613309	516769	390474	356075	5.09026e+06	3.1368e+06	1.10717e+07	1.07012e+07	8.82514e+06
P16671	CD36	Platelet glycoprotein 4	0	0	0	833946	251994	803401	1.0632e+06	0	0	0	0	0	214358	0	0	0	0
P16870	CPE	Carboxypeptidase E	0	0	0	643300	159925	465467	182930	0	0	0	0	0	1.4583e+06	379414	2.77642e+06	3.29947e+06	2.07207e+06
P16871	IL7R	Interleukin-7 receptor subunit alpha	0	0	0	558154	627416	1.11447e+06	1.0871e+06	0	0	0	0	0	0	0	0	0	509043
P17050	NAGA	Alpha-N-acetylgalactosaminidase	0	0	0	0	0	0	0	0	0	0	0	0	348376	103310	566830	571504	411354
P17152	TMEM11	Transmembrane protein 11, mitochondrial	0	0	0	1.68869e+06	950163	1.66549e+06	1.75676e+06	0	0	0	72270.9	0	491489	598228	2.33454e+06	2.93576e+06	2.63253e+06
P17174	GOT1	Aspartate aminotransferase, cytoplasmic	561672	0	0	108914	0	0	0	0	19280.8	139978	0	0	0	0	234904	1.13346e+06	0
P17181	IFNAR1	Interferon alpha/beta receptor 1	0	0	0	1.98144e+06	1.35205e+06	4.82351e+06	3.74239e+06	0	556526	0	0	0	356620	0	1.55759e+06	1.84804e+06	1.25352e+06
P17275	JUNB	Transcription factor JunB	0	0	0	1.41168e+06	665926	1.45221e+06	873146	0	0	0	0	0	361796	0	425746	585706	521788
P17301	ITGA2	Integrin alpha-2	2.53249e+06	591308	135204	4.03108e+07	3.38641e+07	6.60134e+07	1.05823e+08	335502	102863	5.55101e+06	0	1.3774e+06	4.47056e+06	1.35562e+06	1.31509e+07	1.57529e+07	1.17062e+07
P17405	SMPD1	Sphingomyelin phosphodiesterase	0	0	0	112806	121995	183353	202220	0	0	0	0	0	103987	93151.2	506229	897264	188715
P17480	UBTF	Nucleolar transcription factor 1	0	0	0	0	0	138054	207859	0	0	0	0	0	0	0	0	0	0
P17540	CKMT2	Creatine kinase S-type, mitochondrial	0	0	0	932205	263597	2.67885e+06	2.85045e+06	0	0	0	0	0	0	0	0	0	0
P17655	CAPN2	Calpain-2 catalytic subunit	313310	259218	0	581235	772919	2.72399e+06	2.9327e+06	80851.2	49965.8	0	0	0	182987	246264	686628	1.22947e+06	485206
P17677	GAP43	Neuromodulin	187858	22301.2	21460.8	79569	160604	548583	140219	0	283148	87068.4	292801	30360.4	93201	52203.2	99996.7	280761	165273
P17812	CTPS1	CTP synthase 1	0	0	0	506456	312398	754736	697785	0	0	0	0	0	0	0	0	0	0
P17813	ENG	Endoglin	0	0	0	5.23139e+06	7.05141e+06	1.66104e+07	1.51174e+07	0	0	0	0	0	398822	0	0	1.2138e+06	587902
P17844	DDX5	Probable ATP-dependent RNA helicase DDX5	718307	870997	0	1.34696e+07	6.50287e+06	2.26167e+07	2.25895e+07	0	1.15861e+06	0	0	0	1.22136e+06	463960	1.64724e+06	3.20075e+06	1.25731e+06
P17858	PFKL	ATP-dependent 6-phosphofructokinase, liver type	0	0	0	165830	133358	333477	252647	0	0	0	12626.4	0	270704	65447.5	312475	183463	215263
P17931	LGALS3	Galectin-3	54508.3	435514	176358	3.80496e+06	2.89789e+06	2.08501e+07	1.33261e+07	0	0	0	0	0	522926	165989	1.59905e+06	2.40375e+06	886484
P17936	IGFBP3	Insulin-like growth factor-binding protein 3	0	0	0	0	91109.6	280288	211022	0	0	0	0	0	114251	0	232061	257544	202274
P17980	PSMC3	26S proteasome regulatory subunit 6A	0	0	0	751536	523384	3.76195e+06	3.32402e+06	0	0	0	0	0	0	0	1.44626e+06	1.92057e+06	771558
P17987	TCP1	T-complex protein 1 subunit alpha	1.20338e+06	627147	495235	8.27485e+06	5.29143e+06	1.69977e+07	1.69279e+07	0	538073	1.44e+06	2.20495e+06	920139	961595	903828	1.6111e+06	1.81134e+06	1.26239e+06
P18031	PTPN1	Tyrosine-protein phosphatase non-receptor type 1	239340	379936	849818	1.92102e+06	1.54855e+06	4.11488e+06	3.37812e+06	0	633390	280295	767666	475863	703815	457700	971045	1.55902e+06	629536
P18065	IGFBP2	Insulin-like growth factor-binding protein 2	0	0	0	610501	282653	0	570051	0	0	0	0	0	1.24194e+06	790576	3.07025e+06	3.83893e+06	2.51605e+06
P18077	RPL35A	Large ribosomal subunit protein eL33	0	809968	96657.4	3.98301e+06	3.63234e+06	5.88422e+06	8.95329e+06	0	0	0	223889	258365	2.93222e+06	1.69844e+06	5.73876e+06	5.64473e+06	3.34406e+06
P18084	ITGB5	Integrin beta-5	0	972633	0	1.49438e+07	1.57325e+07	4.42676e+07	6.50068e+07	0	896518	0	0	0	1.90783e+06	1.30733e+06	1.33986e+07	1.66015e+07	8.98855e+06
P18085	ARF4	ADP-ribosylation factor 4	838746	773462	442782	1.51089e+07	2.44762e+07	4.52186e+07	4.81667e+07	0	0	0	0	727326	439921	2.43355e+06	857482	1.07296e+06	1.24707e+06
P18124	RPL7	Large ribosomal subunit protein uL30	1.56894e+06	1.07026e+06	371270	4.45612e+06	4.75611e+06	1.48031e+07	9.28999e+06	0	460131	2.4301e+06	2.50834e+06	1.30142e+06	4.51853e+06	4.48613e+06	1.20758e+07	1.30771e+07	9.50838e+06
P18206	VCL	Vinculin	708035	1.45283e+06	1.06372e+06	6.34658e+06	1.51673e+07	1.90871e+07	1.98285e+07	0	349855	867982	1.66686e+06	1.89226e+06	4.77572e+06	2.32301e+06	2.56968e+06	7.50136e+06	5.85551e+06
P18433	PTPRA	Receptor-type tyrosine-protein phosphatase alpha	387416	775073	0	3.00346e+06	2.61201e+06	8.96345e+06	9.1758e+06	0	169076	1.35257e+06	329111	443762	2.41169e+06	694109	1.18618e+07	1.83578e+07	6.02546e+06
P18545	PDE6G	Retinal rod rhodopsin-sensitive cGMP 3',5'-cyclic phosphodiesterase subunit gamma	0	0	0	1.06363e+06	778748	1.96895e+06	1.92516e+06	0	0	0	0	0	419044	0	0	0	253960
P18564	ITGB6	Integrin beta-6	136194	490827	80786.4	8.68947e+06	8.32285e+06	1.54397e+07	1.77749e+07	0	41184.5	0	0	114311	2.11132e+06	1.0104e+06	7.10035e+06	7.4804e+06	5.99469e+06
P18583	SON	Protein SON	123906	484698	202336	1.12277e+07	1.72177e+07	2.67916e+07	3.50866e+07	3.63985e+06	1.62679e+06	0	148812	71726.4	9.65589e+06	4.94991e+06	3.2783e+07	4.08437e+07	2.32109e+07
P18621	RPL17	Large ribosomal subunit protein uL22	173191	0	0	1.1046e+06	1.93961e+06	3.62723e+06	3.83138e+06	0	0	0	0	110879	727827	675676	3.16781e+06	3.79584e+06	3.75237e+06
P18669	PGAM1	Phosphoglycerate mutase 1	0	228604	0	869127	1.43464e+06	4.17951e+06	4.38023e+06	0	0	0	0	0	0	0	822900	1.0749e+06	510383
P18754	RCC1	Regulator of chromosome condensation	0	0	0	554928	579040	1.21054e+06	1.18027e+06	0	0	0	21606.3	0	651376	155965	841962	959598	423175
P18827	SDC1	Syndecan-1	0	0	0	9.57816e+06	3.40506e+07	4.56303e+07	6.74575e+07	0	0	0	0	0	8.39265e+06	4.47086e+06	4.63499e+07	4.13801e+07	3.04943e+07
P18846	ATF1	Cyclic AMP-dependent transcription factor ATF-1	0	0	0	0	0	244920	0	0	0	0	0	0	0	0	441175	326030	0
P18850	ATF6	Cyclic AMP-dependent transcription factor ATF-6 alpha	0	0	0	0	160927	666140	370990	0	0	0	0	0	173398	119230	722330	1.23545e+06	457872
P19013	KRT4	Keratin, type II cytoskeletal 4	0	1.02213e+06	0	1.27475e+06	3.1995e+06	3.28485e+06	2.82247e+06	0	0	0	164929	95294	9.96391e+06	717989	6.90333e+06	1.09778e+07	7.06653e+06
P19021	PAM	Peptidyl-glycine alpha-amidating monooxygenase	0	0	0	480667	336560	1.23106e+06	1.05562e+06	0	0	0	0	0	114963	99023.9	966089	2.13121e+06	1.05138e+06
P19022	CDH2	Cadherin-2	0	0	0	3.65168e+06	2.57511e+06	7.04774e+06	9.10152e+06	0	0	0	0	0	716412	0	866711	1.4352e+06	829166
P19256	CD58	Lymphocyte function-associated antigen 3	0	0	0	2.34176e+06	2.58661e+06	4.78941e+06	6.32736e+06	0	0	0	0	0	1.0614e+06	806543	5.01274e+06	3.80215e+06	4.79437e+06
P19338	NCL	Nucleolin	3.78179e+06	483817	0	8.3168e+06	6.3228e+06	1.31061e+07	1.63289e+07	1.74058e+06	2.90462e+07	212108	124799	494906	1.29539e+06	553246	1.81682e+06	2.72732e+06	2.29428e+06
P19367	HK1	Hexokinase-1	306923	245395	0	735248	1.28123e+06	2.99893e+06	2.06338e+06	0	0	0	156004	102539	544182	507564	1.15022e+06	1.96115e+06	1.07089e+06
P19387	POLR2C	DNA-directed RNA polymerase II subunit RPB3	12698.6	0	0	0	0	386799	763556	0	0	0	0	17887.6	86644.1	0	0	246177	0
P19388	POLR2E	DNA-directed RNA polymerases I, II, and III subunit RPABC1	0	47528.6	0	132005	595364	1.04653e+06	890289	0	0	0	0	0	0	0	0	901402	177647
P19404	NDUFV2	NADH dehydrogenase [ubiquinone] flavoprotein 2, mitochondrial	0	23368	8473.91	548739	273457	868470	771872	0	0	0	0	0	121507	40631	217525	367637	238974
P19525	EIF2AK2	Interferon-induced, double-stranded RNA-activated protein kinase	0	0	0	870130	1.10989e+06	2.65912e+06	2.17499e+06	0	0	0	0	0	270070	0	343872	485506	175928
P19526	FUT1	Galactoside alpha-(1,2)-fucosyltransferase 1	0	0	0	164763	313920	0	596976	0	0	0	0	0	0	0	0	0	0
P19623	SRM	Spermidine synthase	0	0	0	435870	379067	733574	1.0264e+06	0	0	48717.4	110924	0	114318	81570.5	354130	381818	185802
P19634	SLC9A1	Sodium/hydrogen exchanger 1	0	0	0	4.05853e+06	7.51241e+06	9.35787e+06	8.28211e+06	0	0	0	0	0	2.04791e+06	1.49432e+06	1.06595e+07	9.62333e+06	6.7625e+06
P19793	RXRA	Retinoic acid receptor RXR-alpha	0	0	0	1.12578e+06	621508	1.65523e+06	1.2325e+06	0	19290.4	0	0	0	306187	312854	830021	892119	452852
P19827|Q0VCM5	ITIH1|ITIH1	Inter-alpha-trypsin inhibitor heavy chain H1	0	289332	108705	555447	1.26603e+06	4.03818e+06	3.06419e+06	0	0	0	0	0	0	0	0	0	0
P19971	TYMP	Thymidine phosphorylase	0	0	0	0	0	0	0	0	0	0	0	0	0	0	0	285262	0
P20042	EIF2S2	Eukaryotic translation initiation factor 2 subunit 2	198495	1.53979e+06	1.08241e+06	2.61865e+06	2.29603e+06	5.80027e+06	4.83335e+06	1.95843e+06	0	19543.1	0	0	1.24086e+06	1.7109e+06	899776	4.23646e+06	2.84245e+06
P20073	ANXA7	Annexin A7	133943	332843	141549	3.56401e+06	3.33696e+06	7.40382e+06	6.88188e+06	0	0	44195.4	0	0	257764	0	574805	873649	264024
P20132	SDS	L-serine dehydratase/L-threonine deaminase	64733	76583.9	140756	703544	691591	935400	1.2869e+06	0	0	0	0	0	32717.7	0	0	0	0
P20273	CD22	B-cell receptor CD22	0	0	0	0	0	637705	587397	0	0	0	0	0	0	0	0	0	0
P20309	CHRM3	Muscarinic acetylcholine receptor M3	0	0	0	315105	171636	320325	593426	0	0	0	0	0	824245	342392	2.15478e+06	1.88629e+06	1.9348e+06
P20339	RAB5A	Ras-related protein Rab-5A	0	0	0	186411	277280	373232	377687	0	0	0	0	0	43931.7	0	106850	0	94794.3
P20340|Q9NRW1	RAB6A|RAB6B	Ras-related protein Rab-6A|Ras-related protein Rab-6B	28660.5	0	0	486308	187862	468736	488461	0	0	0	0	0	0	0	0	0	0
P20645	M6PR	Cation-dependent mannose-6-phosphate receptor	33133.7	174629	95581.9	3.87849e+06	4.97163e+06	1.6653e+07	1.71654e+07	0	1.75096e+07	116736	34287.7	0	872044	279019	4.07355e+06	4.98421e+06	3.59663e+06
P20674	COX5A	Cytochrome c oxidase subunit 5A, mitochondrial	230560	508547	217633	4.25598e+06	6.71052e+06	1.31747e+07	9.53044e+06	0	0	273293	189130	125255	849465	870273	3.50043e+06	4.25363e+06	3.77162e+06
P20700	LMNB1	Lamin-B1	417994	1.63699e+06	652821	2.02304e+07	2.62693e+07	6.61922e+07	4.98192e+07	4.20478e+06	968798	2.31632e+06	1.01239e+06	830233	6.12268e+06	5.06032e+06	2.41038e+07	2.36316e+07	2.10824e+07
P20774	OGN	Mimecan	56878.9	421316	180360	7.17149e+06	2.67509e+06	6.24438e+06	7.03148e+06	0	0	0	0	0	217327	351327	0	0	0
P20810	CAST	Calpastatin	0	0	0	0	0	0	0	0	0	0	24781.4	0	276407	106310	772181	430612	611709
P20827	EFNA1	Ephrin-A1	0	0	36226.3	221118	0	0	0	0	168796	0	0	0	539950	380918	2.06801e+06	2.04993e+06	1.66993e+06
P20908	COL5A1	Collagen alpha-1(V) chain	15587.6	182036	36946.6	0	0	0	0	0	0	69039.2	0	0	104996	0	0	0	0
P20930	FLG	Filaggrin	244742	345401	231921	0	3.10165e+06	4.76129e+06	2.91615e+06	0	534823	0	0	115454	1.74983e+06	225819	1.67743e+06	1.60631e+07	1.48931e+06
P20936	RASA1	Ras GTPase-activating protein 1	15122.6	0	0	619157	648190	763695	601306	0	0	0	0	0	0	0	0	0	0
P21266|P28161|P46439	GSTM3|GSTM2|GSTM5	Glutathione S-transferase Mu 3|Glutathione S-transferase Mu 2|Glutathione S-transferase Mu 5	0	31566.9	32568	297122	0	0	0	0	76775.9	0	0	0	32368.8	0	0	246655	0
P21283	ATP6V1C1	V-type proton ATPase subunit C 1	0	27796.8	0	1.024e+06	546815	860130	875584	0	0	0	0	0	0	0	110973	0	0
P21333	FLNA	Filamin-A	3.77531e+06	5.07914e+06	3.69505e+06	3.12897e+07	5.0094e+07	1.09818e+08	8.73297e+07	0	674095	7.3205e+06	1.44729e+06	687982	5.96684e+06	3.4229e+06	8.42497e+06	1.33925e+07	8.47621e+06
P21397	MAOA	Amine oxidase [flavin-containing] A	199787	727534	0	2.25081e+06	1.2207e+06	2.46462e+06	2.72806e+06	0	268894	163621	294493	193626	2.23578e+06	1.18062e+06	6.79124e+06	6.9685e+06	6.63859e+06
P21399	ACO1	Cytoplasmic aconitate hydratase	108063	321351	273944	378160	456289	1.00823e+06	1.06124e+06	0	118205	285268	171395	199632	550865	145520	2.10458e+06	4.55747e+06	436535
P21579	SYT1	Synaptotagmin-1	0	0	0	974109	1.05999e+06	2.27412e+06	1.35585e+06	0	0	0	0	0	576062	184782	1.72659e+06	3.06939e+06	1.75869e+06
P21583	KITLG	Kit ligand	0	0	0	489407	342722	1.55436e+06	1.40406e+06	0	0	0	0	0	188582	0	498754	651810	330499
P21589	NT5E	5'-nucleotidase	70402.5	114401	0	2.12654e+07	1.49676e+07	5.3785e+07	3.66831e+07	41586.2	549850	121821	54247.4	41891.6	1.89253e+07	4.99619e+06	6.97099e+07	8.80978e+07	4.53111e+07
P21695	GPD1	Glycerol-3-phosphate dehydrogenase [NAD(+)], cytoplasmic	0	204346	52796.3	204094	179553	247936	282050	0	0	0	30815.4	27282.4	160256	0	208177	249975	111843
P21709	EPHA1	Ephrin type-A receptor 1	0	0	0	1.06966e+06	722409	923072	1.40658e+06	0	0	0	0	0	174798	0	735062	1.00327e+06	854375
P21796	VDAC1	Voltage-dependent anion-selective channel protein 1	680949	1.21932e+06	545067	3.12566e+07	3.521e+07	1.00009e+08	8.22891e+07	0	1.08641e+06	1.32245e+06	2.14438e+06	1.13201e+06	1.11439e+07	2.72089e+06	2.14695e+07	3.10673e+07	2.38385e+07
P21810	BGN	Biglycan	474815	551080	596835	1.15611e+06	690181	4.0673e+06	8.50432e+06	0	0	0	0	0	0	0	0	254260	209441
P21860	ERBB3	Receptor tyrosine-protein kinase erbB-3	0	0	0	508072	797278	2.17458e+06	3.48347e+06	0	0	0	0	0	1.92022e+06	1.16169e+06	8.04398e+06	7.17083e+06	7.46743e+06
P21912	SDHB	Succinate dehydrogenase [ubiquinone] iron-sulfur subunit, mitochondrial	0	0	0	1.06385e+06	484037	3.87808e+06	1.96743e+06	129166	0	0	0	0	555439	162045	975602	872631	780753
P21926	CD9	CD9 antigen	0	0	0	337444	267737	749714	741403	0	0	0	0	0	140462	0	296637	289362	160813
P21964	COMT	Catechol O-methyltransferase	0	82898.7	0	829499	834699	5.53719e+06	4.30123e+06	0	849195	111675	0	0	0	0	0	0	0
P21980	TGM2	Protein-glutamine gamma-glutamyltransferase 2	808271	1.28525e+06	825317	2.55793e+07	1.71582e+07	4.3857e+07	4.17188e+07	0	0	105117	131622	70418.8	1.39624e+06	698828	1.62517e+06	3.3088e+06	1.42616e+06
P22059	OSBP	Oxysterol-binding protein 1	0	0	0	0	538727	700591	931491	0	0	0	0	0	0	0	0	0	0
P22061	PCMT1	Protein-L-isoaspartate(D-aspartate) O-methyltransferase	161867	140826	254436	927203	1.86853e+06	3.53536e+06	2.80405e+06	0	0	0	0	0	0	86361.9	183092	736429	225553
P22087	FBL	rRNA 2'-O-methyltransferase fibrillarin	205099	434648	244460	1.8216e+06	3.70314e+06	5.91164e+06	5.14724e+06	0	0	0	100370	0	636115	543788	1.80851e+06	2.0885e+06	1.28827e+06
P22102	GART	Trifunctional purine biosynthetic protein adenosine-3	0	36012	0	415361	676058	948839	990462	0	0	0	0	0	0	0	0	293028	202094
P22223	CDH3	Cadherin-3	0	0	0	6.39764e+06	4.68018e+06	1.3892e+07	1.4926e+07	0	97139.2	76812.2	0	0	1.28974e+06	342157	4.107e+06	4.55147e+06	4.07008e+06
P22234	PAICS	Bifunctional phosphoribosylaminoimidazole carboxylase/phosphoribosylaminoimidazole succinocarboxamide synthetase	141380	158406	0	1.59561e+06	1.6121e+06	3.9191e+06	4.67636e+06	0	0	0	0	78551.3	662850	350944	1.33738e+06	1.68227e+06	1.02331e+06
P22304	IDS	Iduronate 2-sulfatase	0	0	0	194732	0	1.01709e+06	1.01776e+06	0	0	0	0	0	242156	37325	1.05529e+06	1.55119e+06	451550
P22307	SCP2	Sterol carrier protein 2	0	0	0	674821	478789	887250	1.4264e+06	0	930525	0	0	0	0	0	0	0	0
P22314	UBA1	Ubiquitin-like modifier-activating enzyme 1	857485	1.24093e+06	489684	5.32297e+06	8.4091e+06	1.39257e+07	1.58727e+07	0	0	0	0	0	1.46592e+06	395324	2.27143e+06	3.12054e+06	1.94775e+06
P22352	GPX3	Glutathione peroxidase 3	262202	42270	0	1.83388e+06	273307	576218	1.25068e+06	0	0	371031	174979	0	0	0	0	1.09579e+06	0
P22392	NME2	Nucleoside diphosphate kinase B	0	498295	162058	3.15757e+06	2.86681e+06	9.27327e+06	9.03796e+06	0	0	330185	380913	172392	3.10424e+06	1.10262e+06	7.23015e+06	1.09114e+07	6.28695e+06
P22528	SPRR1B	Cornifin-B	29010.4	240465	138323	398669	1.30811e+06	2.93017e+06	397321	0	30975.8	246582	34803.5	42722.9	304552	85779.1	1.28044e+06	7.45817e+06	333554
P22532	SPRR2D	Small proline-rich protein 2D	0	0	0	0	0	0	0	0	0	0	0	0	0	0	0	1.55501e+06	0
P22626	HNRNPA2B1	Heterogeneous nuclear ribonucleoproteins A2/B1	379262	767609	336975	4.1332e+06	7.29184e+06	2.03663e+07	2.04633e+07	0	184400	181428	181752	99318.9	1.36632e+06	1.31977e+06	3.47387e+06	2.90043e+06	3.47098e+06
P22670	RFX1	MHC class II regulatory factor RFX1	464602	0	0	4.07431e+06	2.65226e+06	5.18281e+06	4.38293e+06	0	0	328038	0	0	3.05473e+06	1.18819e+06	3.108e+06	3.43915e+06	2.66238e+06
P22681	CBL	E3 ubiquitin-protein ligase CBL	0	0	0	0	0	162351	153013	0	0	0	0	0	0	0	0	0	0
P22694	PRKACB	cAMP-dependent protein kinase catalytic subunit beta	0	0	0	748606	433476	1.09156e+06	1.02759e+06	0	0	0	0	930182	0	0	1.41475e+06	172949	1.35491e+06
P22695	UQCRC2	Cytochrome b-c1 complex subunit 2, mitochondrial	0	385805	109420	3.49721e+06	4.00535e+06	7.71155e+06	5.32262e+06	0	0	192057	158039	259877	1.48483e+06	562021	3.22573e+06	5.62234e+06	3.90444e+06
P22735	TGM1	Protein-glutamine gamma-glutamyltransferase K	482910	539454	249552	1.36579e+06	1.14694e+06	2.9057e+06	1.46169e+06	0	0	290001	0	189259	1.46855e+06	428353	2.7673e+06	2.52849e+07	1.20849e+06
P23142	FBLN1	Fibulin-1	0	0	0	0	0	0	145678	0	0	0	0	0	0	70988.9	188044	338789	200779
P23229	ITGA6	Integrin alpha-6	833589	1.56843e+06	1.04138e+06	1.12692e+08	1.00274e+08	2.81216e+08	3.71321e+08	193824	2.03757e+06	2.00422e+06	4.77227e+06	1.83134e+06	8.02079e+06	3.19748e+06	3.46637e+07	4.14368e+07	3.14004e+07
P23246	SFPQ	Splicing factor, proline- and glutamine-rich	0	249574	0	997223	2.6424e+06	8.43365e+06	7.67618e+06	0	421798	0	0	0	836597	405688	1.64362e+06	2.70932e+06	1.41517e+06
P23258|Q9NRH3	TUBG1|TUBG2	Tubulin gamma-1 chain|Tubulin gamma-2 chain	20741.1	0	0	477779	641090	1.27338e+06	801016	0	0	0	0	0	0	0	99552.9	166154	64372.7
P23284	PPIB	Peptidyl-prolyl cis-trans isomerase B	227857	341887	0	3.73082e+06	3.63491e+06	6.99482e+06	8.37175e+06	52630.2	0	0	361777	368398	1.56798e+06	450386	2.54349e+06	3.54117e+06	2.14695e+06
P23352	ANOS1	Anosmin-1	0	0	0	1.09976e+06	1.24353e+06	3.14193e+06	2.94877e+06	0	0	432890	0	0	5.55155e+06	1.78791e+06	9.07698e+06	1.02868e+07	7.95692e+06
P23381	WARS1	Tryptophan--tRNA ligase, cytoplasmic	0	0	0	220607	0	1.2338e+06	1.30592e+06	0	0	0	0	0	0	0	0	164326	0
P23396	RPS3	Small ribosomal subunit protein uS3	1.21368e+06	1.32367e+06	878299	1.6383e+07	2.00917e+07	5.35227e+07	4.28942e+07	0	524568	380370	454588	266571	3.14886e+06	1.45598e+06	6.16818e+06	8.02369e+06	4.7348e+06
P23467	PTPRB	Receptor-type tyrosine-protein phosphatase beta	0	0	0	1.47535e+06	714468	639885	1.25203e+06	0	5.4627e+06	0	0	0	793990	340782	1.82492e+06	0	2.12265e+06
P23469	PTPRE	Receptor-type tyrosine-protein phosphatase epsilon	0	0	0	124306	0	289137	593989	0	0	0	0	0	78955.4	32736	549292	615868	419337
P23470	PTPRG	Receptor-type tyrosine-protein phosphatase gamma	0	0	0	2.32744e+06	1.02118e+06	2.63623e+06	3.5809e+06	0	132725	0	0	0	1.68716e+06	846714	4.76065e+06	5.96683e+06	3.09165e+06
P23471	PTPRZ1	Receptor-type tyrosine-protein phosphatase zeta	0	0	0	328337	688825	0	1.06512e+06	0	0	0	0	0	855823	329720	964545	1.31527e+06	1.31194e+06
P23490	LORICRIN	Loricrin	0	6.04342e+06	0	0	0	1.79009e+06	0	0	0	0	0	0	0	0	0	1.69386e+07	0
P23511	NFYA	Nuclear transcription factor Y subunit alpha	0	0	0	0	0	0	0	0	0	0	0	0	163432	104020	385829	770107	332427
P23526	AHCY	Adenosylhomocysteinase	199350	453738	299932	2.19604e+06	1.11889e+06	2.37045e+06	2.60617e+06	0	0	0	0	75800.2	527120	218686	864559	2.97474e+06	918416
P23528	CFL1	Cofilin-1	294744	374729	270067	6.50683e+06	6.11569e+06	1.70224e+07	1.37065e+07	85587	115154	206798	208362	130207	2.58774e+06	1.01413e+06	5.27888e+06	4.97288e+06	5.85859e+06
P23634	ATP2B4	Plasma membrane calcium-transporting ATPase 4	9.96597e+06	0	0	3.52915e+06	2.14282e+06	5.57332e+06	4.67245e+06	0	0	3.85046e+06	0	0	750292	472496	2.01434e+06	2.49101e+06	1.44782e+06
P23786	CPT2	Carnitine O-palmitoyltransferase 2, mitochondrial	0	0	8308.04	361178	557367	1.05186e+06	1.31817e+06	0	0	0	0	0	0	0	0	0	0
P23919	DTYMK	Thymidylate kinase	148939	192167	183248	2.17961e+06	3.08454e+06	4.73717e+06	6.743e+06	0	56082.2	120504	217685	65476	0	0	543746	0	491431
P23946	CMA1	Chymase	0	0	0	481258	0	0	0	0	0	0	0	0	0	178708	2.14731e+07	0	0
P24298	GPT	Alanine aminotransferase 1	0	0	0	0	0	0	0	0	28827.2	0	0	0	0	0	0	329321	0
P24534	EEF1B2	Elongation factor 1-beta	208666	205703	171421	2.39452e+06	1.5894e+06	3.41355e+06	4.88147e+06	0	0	57721.4	93406.6	0	496231	160000	595404	854358	562417
P24539	ATP5PB	ATP synthase F(0) complex subunit B1, mitochondrial	306553	184975	149661	3.60737e+06	4.74368e+06	8.14366e+06	1.02779e+07	0	424308	0	0	0	760909	308986	422760	428089	573385
P24592	IGFBP6	Insulin-like growth factor-binding protein 6	0	0	0	177283	156787	0	0	0	0	0	0	0	164477	0	595942	654105	367273
P24666	ACP1	Low molecular weight phosphotyrosine protein phosphatase	0	0	0	584222	530054	964774	1.40372e+06	0	0	0	0	0	0	0	372968	621673	237209
P24752	ACAT1	Acetyl-CoA acetyltransferase, mitochondrial	0	0	0	0	0	68585.3	61967.7	0	0	0	0	0	0	0	0	0	0
P24821	TNC	Tenascin	773465	631850	690139	1.42729e+08	7.90278e+07	3.17305e+08	5.08028e+08	6.92152e+06	904207	1.02424e+06	544019	433254	2.43739e+07	7.51154e+06	7.66287e+07	8.23716e+07	5.14747e+07
P24941	CDK2	Cyclin-dependent kinase 2	0	0	0	379383	786728	996619	1.25396e+06	0	0	0	0	0	0	0	0	0	0
P25098	GRK2	Beta-adrenergic receptor kinase 1	0	0	0	149352	239573	200482	157170	0	0	0	0	0	0	0	0	0	0
P25101	EDNRA	Endothelin-1 receptor	0	144661	76398.5	230851	484090	1.2785e+06	1.28736e+06	0	0	0	76957.2	0	1.29423e+06	387145	9.16924e+06	1.04432e+07	5.72561e+06
P25189	MPZ	Myelin protein P0	0	0	0	168841	555277	370894	271842	0	0	36047	0	0	0	0	0	0	0
P25205	MCM3	DNA replication licensing factor MCM3	141573	195109	0	1.74476e+06	1.59364e+06	2.59696e+06	3.57593e+06	0	0	0	0	0	308139	0	530628	465658	551027
P25311	AZGP1	Zinc-alpha-2-glycoprotein	980535	1.7478e+06	451979	2.11496e+06	1.36174e+06	9.51077e+06	5.25717e+06	0	176797	677550	390745	696367	2.07514e+06	714080	3.56905e+06	2.87785e+07	1.89914e+06
P25398	RPS12	Small ribosomal subunit protein eS12	0	0	0	2.55287e+06	1.74632e+06	3.76269e+06	3.76498e+06	0	0	0	0	0	339334	0	578322	286116	166015
P25445	FAS	Tumor necrosis factor receptor superfamily member 6	0	0	0	554763	232475	505927	561555	0	0	0	0	0	256211	0	299717	250922	236394
P25490	YY1	Transcriptional repressor protein YY1	0	0	0	332987	633715	1.20095e+06	1.72219e+06	0	0	0	0	0	539753	506594	4.75177e+06	4.28753e+06	2.46671e+06
P25685	DNAJB1	DnaJ homolog subfamily B member 1	101867	599652	220456	3.49738e+06	2.9748e+06	9.17765e+06	8.31621e+06	0	133677	77147.8	0	0	286922	0	318471	700044	438357
P25705	ATP5F1A	ATP synthase subunit alpha, mitochondrial	764815	2.15866e+06	1.51045e+06	4.07322e+07	4.36118e+07	9.64471e+07	6.68807e+07	0	162743	460676	528259	207964	6.3198e+06	1.44042e+06	6.60583e+06	6.6414e+06	6.51123e+06
P25786	PSMA1	Proteasome subunit alpha type-1	112540	184997	0	741653	746166	1.33079e+06	1.11163e+06	0	0	0	0	0	570246	0	725584	3.23199e+06	490029
P25787	PSMA2	Proteasome subunit alpha type-2	0	0	0	1.46649e+06	3.79892e+06	1.96702e+06	1.22252e+06	0	0	0	0	0	0	0	1.47762e+06	975245	3.51814e+06
P25788	PSMA3	Proteasome subunit alpha type-3	87064.7	150593	73913.7	360274	888086	759726	907579	0	21997.3	181488	61297.2	99987.1	112534	149350	551576	3.82458e+06	358909
P25789	PSMA4	Proteasome subunit alpha type-4	0	0	0	740086	1.04151e+06	2.0577e+06	2.49604e+06	0	0	0	279660	0	426976	0	0	3.52942e+06	709716
P25815	S100P	Protein S100-P	0	0	0	1.14501e+06	2.44378e+06	2.46369e+06	2.566e+06	0	0	0	94243.5	0	1.83751e+06	627190	377120	0	1.54374e+06
P25942	CD40	Tumor necrosis factor receptor superfamily member 5	0	0	0	396985	463847	493358	485035	0	0	64703.7	56260.1	0	383840	233386	862900	779904	866363
P26006	ITGA3	Integrin alpha-3	0	144659	39718	2.29848e+07	2.44531e+07	7.31674e+07	8.82529e+07	0	3.52973e+07	0	62103.6	0	8.15758e+06	2.40001e+06	3.18645e+07	3.74185e+07	2.57831e+07
P26038	MSN	Moesin	0	0	0	0	0	356599	663722	0	0	0	0	0	0	0	0	0	0
P26196	DDX6	Probable ATP-dependent RNA helicase DDX6	0	0	57608.5	2.56215e+06	2.30407e+06	4.73357e+06	4.52255e+06	0	0	0	0	0	205033	0	289946	573434	287375
P26232	CTNNA2	Catenin alpha-2	0	0	0	0	0	207127	24467.4	0	0	0	0	0	0	0	0	0	0
P26368	U2AF2	Splicing factor U2AF 65 kDa subunit	0	0	0	1.46791e+06	728851	1.81365e+06	1.47224e+06	0	0	0	0	0	0	0	227837	184442	202544
P26373	RPL13	Large ribosomal subunit protein eL13	1.42197e+06	2.35338e+06	630803	6.478e+06	7.95804e+06	1.22391e+07	1.16995e+07	0	506722	3.36201e+06	3.3949e+06	4.01641e+06	8.54691e+06	5.98102e+06	3.20717e+07	2.68488e+07	3.2465e+07
P26572	MGAT1	Alpha-1,3-mannosyl-glycoprotein 2-beta-N-acetylglucosaminyltransferase	0	0	0	2.68981e+06	2.89872e+06	3.66146e+06	4.27859e+06	0	42897.9	92553	0	0	572720	494898	1.51461e+06	1.39698e+06	895934
P26599	PTBP1	Polypyrimidine tract-binding protein 1	76849.2	298826	132799	5.87098e+06	7.73173e+06	1.70574e+07	1.71374e+07	0	0	0	163861	0	456852	210460	1.34359e+06	1.50668e+06	1.16882e+06
P26639	TARS1	Threonine--tRNA ligase 1, cytoplasmic	0	0	0	1.13372e+06	678880	1.14005e+06	1.39552e+06	0	60275.2	0	0	0	207124	0	298422	427634	198504
P26640	VARS1	Valine--tRNA ligase	0	172514	0	1.2835e+06	1.59291e+06	3.47481e+06	3.34331e+06	0	0	0	0	0	362638	0	578604	629594	373573
P26641	EEF1G	Elongation factor 1-gamma	765795	1.11846e+06	1.0137e+06	1.52132e+07	2.97012e+07	4.49716e+07	3.78663e+07	0	0	0	0	312587	1.91725e+06	828017	3.15154e+06	5.98593e+06	2.29508e+06
P26885	FKBP2	Peptidyl-prolyl cis-trans isomerase FKBP2	0	0	0	524669	422870	299666	0	0	0	0	0	0	0	0	161212	0	125396
P27105	STOM	Stomatin	125122	233752	78207.8	1.83416e+06	2.18606e+06	4.25096e+06	3.61035e+06	57885.2	0	307824	295911	361012	3.15628e+06	1.39331e+06	1.24654e+07	2.09464e+07	1.33295e+07
P27144	AK4	Adenylate kinase 4, mitochondrial	0	323974	34012.7	3.36543e+06	3.42806e+06	6.26278e+06	6.60539e+06	0	0	0	0	0	0	0	428362	0	0
P27348	YWHAQ	14-3-3 protein theta	0	429963	0	3.69907e+06	9.39984e+06	1.22208e+07	1.80304e+07	0	86414.5	0	0	0	1.00552e+06	265544	4.01271e+06	2.45034e+06	4.18058e+06
P27361	MAPK3	Mitogen-activated protein kinase 3	0	0	0	393477	736041	1.24e+06	1.21586e+06	0	158990	0	0	0	124412	73939.4	797051	785945	947864
P27487	DPP4	Dipeptidyl peptidase 4	1.24472e+06	1.23477e+06	641114	1.21891e+07	1.0981e+07	1.9103e+07	2.2143e+07	0	1.60683e+06	156496	378013	0	3.01455e+06	2.78284e+06	1.3598e+07	1.61109e+07	1.0622e+07
P27635	RPL10	Large ribosomal subunit protein uL16	95942.8	175090	94894.8	1.16995e+06	3.38896e+06	1.79343e+06	3.36965e+06	2747.36	164703	310262	256284	264679	1.33081e+06	586234	7.86589e+06	7.01381e+06	7.99583e+06
P27694	RPA1	Replication protein A 70 kDa DNA-binding subunit	163087	205760	0	3.74821e+06	2.59753e+06	1.0804e+06	770061	0	0	0	0	0	547980	0	558711	770309	408396
P27695	APEX1	DNA repair nuclease/redox regulator APEX1	463229	635102	351932	588369	463101	615994	933293	0	0	78441.9	246866	160522	160979	164655	763890	781559	409486
P27708	CAD	Multifunctional protein CAD	188119	104272	75424.9	1.84955e+06	1.81683e+06	2.27957e+06	4.00004e+06	0	0	0	84186.5	0	553157	375385	686656	1.04984e+06	727386
P27797	CALR	Calreticulin	0	0	0	3.26445e+06	4.59119e+06	9.1564e+06	7.49157e+06	0	0	0	0	0	0	0	905491	1.09621e+06	567169
P27815	PDE4A	3',5'-cyclic-AMP phosphodiesterase 4A	0	0	0	0	0	0	19180.6	0	0	0	0	0	0	0	0	0	0
P27824	CANX	Calnexin	983411	1.66947e+06	1.69454e+06	1.66451e+07	2.0104e+07	7.68422e+07	8.25965e+07	0	0	370879	610512	435397	2.20367e+06	1.02436e+06	3.3219e+06	4.17477e+06	2.56915e+06
P27987	ITPKB	Inositol-trisphosphate 3-kinase B	0	0	0	0	0	799210	547308	0	0	0	0	0	0	0	0	178578	0
P28070	PSMB4	Proteasome subunit beta type-4	0	77456.2	0	0	212539	1.15353e+06	827369	0	0	0	0	0	0	0	452445	1.43301e+06	224236
P28072	PSMB6	Proteasome subunit beta type-6	0	0	0	0	0	454638	0	0	0	0	0	0	0	0	377513	1.33992e+06	260693
P28074	PSMB5	Proteasome subunit beta type-5	0	72421.6	0	957513	486061	691242	671653	0	0	0	0	0	1.18552e+06	126016	750671	3.69777e+06	745992
P28288	ABCD3	ATP-binding cassette sub-family D member 3	0	0	0	0	0	311037	198624	0	0	0	0	0	0	0	0	0	0
P28331	NDUFS1	NADH-ubiquinone oxidoreductase 75 kDa subunit, mitochondrial	34303.1	170034	70796.7	2.86916e+06	1.56652e+06	6.44193e+06	4.59417e+06	0	166143	0	102880	92739.7	1.18714e+06	379499	2.32544e+06	3.61114e+06	1.99293e+06
P28482	MAPK1	Mitogen-activated protein kinase 1	0	46772.1	0	249948	408484	1.03855e+06	1.21539e+06	0	0	0	0	0	0	0	0	158783	0
P28676	GCA	Grancalcin	0	26421.8	0	655173	691627	1.64041e+06	1.76199e+06	0	0	0	0	0	0	0	0	0	0
P28702	RXRB	Retinoic acid receptor RXR-beta	0	0	0	707180	379070	325559	0	0	0	0	0	0	103225	0	142525	0	163901
P28799	GRN	Progranulin	0	0	0	1.10392e+06	1.20763e+06	4.33637e+06	2.71405e+06	0	378147	0	0	0	1.85509e+06	606880	4.50391e+06	3.80343e+06	3.52951e+06
P28838	LAP3	Cytosol aminopeptidase	0	77218.5	0	435558	745728	1.03037e+06	1.38531e+06	0	250369	0	0	21862.6	90448.7	154124	227995	363795	218814
P29034	S100A2	Protein S100-A2	1.13077e+06	246458	0	968257	822916	1.26978e+06	2.24021e+06	0	73697.8	609652	0	0	113608	0	293540	312712	213531
P29083	GTF2E1	General transcription factor IIE subunit 1	0	27616.3	0	499921	413060	405286	659739	0	0	0	0	0	0	0	0	0	0
P29218	IMPA1	Inositol monophosphatase 1	0	0	0	159507	126724	244646	237000	0	0	0	0	0	0	0	73052	132204	0
P29317	EPHA2	Ephrin type-A receptor 2	119394	1.10285e+06	431316	1.12881e+07	1.51807e+07	2.36504e+07	2.73599e+07	0	0	0	0	0	2.02546e+06	397087	4.67588e+06	8.35702e+06	5.70565e+06
P29323	EPHB2	Ephrin type-B receptor 2	278196	0	444845	1.15697e+07	9.71264e+06	1.77613e+07	2.79229e+07	0	555710	0	0	0	2.88307e+06	1.24966e+06	1.18888e+07	1.45907e+07	1.00324e+07
P29353	SHC1	SHC-transforming protein 1	37651.4	33871.4	0	157502	651097	728831	535981	0	0	0	0	0	31473.8	83395.8	412717	376209	178118
P29373	CRABP2	Cellular retinoic acid-binding protein 2	190574	429662	341616	4.7472e+06	1.2973e+07	3.04648e+07	2.57142e+07	0	49471.3	112321	118809	81752.2	1.09069e+06	699325	4.16712e+06	6.71842e+06	3.75843e+06
P29375	KDM5A	Lysine-specific demethylase 5A	59391.2	0	0	0	0	0	0	0	0	0	0	0	0	0	0	0	0
P29400	COL4A5	Collagen alpha-5(IV) chain	0	88738.1	68565.9	403953	402825	1.36324e+06	1.43046e+06	0	0	0	0	0	0	0	0	0	240605
P29401	TKT	Transketolase	146564	187988	0	1.70934e+06	2.16768e+06	2.35105e+06	3.05328e+06	0	0	329296	105163	153439	1.71454e+06	489794	3.01627e+06	5.00451e+06	2.92118e+06
P29508	SERPINB3	Serpin B3	0	535613	0	631593	0	1.98124e+06	2.3651e+06	0	0	0	0	0	578648	0	1.32157e+06	2.2801e+07	599748
P29558	RBMS1	RNA-binding motif, single-stranded-interacting protein 1	0	0	0	703841	430607	800800	941655	0	0	0	0	0	296583	188528	590044	399814	446038
P29590	PML	Protein PML	608707	294264	141845	1.53769e+06	2.58113e+06	5.31877e+06	3.27697e+06	1.35006e+06	0	121302	213682	101775	1.05033e+06	421197	2.03629e+06	1.96843e+06	1.21052e+06
P29692	EEF1D	Elongation factor 1-delta	869248	1.77025e+06	872213	9.5501e+06	1.00532e+07	2.09248e+07	1.26345e+07	0	2.23041e+06	129142	214874	124505	1.00664e+06	613811	2.23618e+06	2.33831e+06	1.85131e+06
P29992	GNA11	Guanine nucleotide-binding protein subunit alpha-11	0	0	0	420177	225097	834191	890200	0	0	0	0	0	0	0	102574	0	54108.9
P30040	ERP29	Endoplasmic reticulum resident protein 29	0	39749.7	0	527653	268739	666773	635555	0	0	0	0	0	119132	50488.3	172971	193460	211519
P30041	PRDX6	Peroxiredoxin-6	0	0	0	345655	210957	1.0259e+06	1.72805e+06	0	0	0	0	0	132658	106918	217715	460465	278330
P30043	BLVRB	Flavin reductase (NADPH)	0	0	0	240048	1.361e+06	2.85394e+06	1.70115e+06	0	0	0	0	0	0	0	0	0	0
P30044	PRDX5	Peroxiredoxin-5, mitochondrial	0	0	0	183714	0	1.48111e+06	888807	0	0	0	0	0	0	0	595928	327065	0
P30048	PRDX3	Thioredoxin-dependent peroxide reductase, mitochondrial	0	0	0	863022	204216	2.88457e+06	1.25662e+06	0	0	0	0	0	1.12527e+06	233885	5.1764e+06	9.78835e+06	2.70315e+06
P30050	RPL12	Large ribosomal subunit protein uL11	302367	348844	164231	4.78586e+06	3.6321e+06	8.62355e+06	7.77319e+06	0	35479.4	216805	170002	263304	3.9699e+06	1.77394e+06	7.80574e+06	6.75649e+06	6.35217e+06
P30085	CMPK1	UMP-CMP kinase	0	0	15354.4	234450	220224	886890	984886	0	0	0	0	0	0	0	112819	142628	34036.1
P30086	PEBP1	Phosphatidylethanolamine-binding protein 1	0	0	0	0	0	0	0	0	0	0	0	0	0	0	0	170326	0
P30101	PDIA3	Protein disulfide-isomerase A3	1.01888e+06	4.2797e+06	2.01696e+06	1.7288e+07	2.4827e+07	4.93987e+07	5.93091e+07	0	734804	942481	483181	530231	2.0322e+06	710672	4.09513e+06	6.3026e+06	4.13586e+06
P30153	PPP2R1A	Serine/threonine-protein phosphatase 2A 65 kDa regulatory subunit A alpha isoform	139545	1.05185e+06	541155	4.4404e+06	7.42396e+06	2.0368e+07	1.88873e+07	0	0	894041	0	0	487965	0	1.94712e+06	1.76959e+06	1.57596e+06
P30519	HMOX2	Heme oxygenase 2	0	346228	184636	1.0272e+06	1.94823e+06	3.59081e+06	3.06516e+06	0	147693	0	0	0	0	0	1.69944e+06	1.54983e+06	635789
P30533	LRPAP1	Alpha-2-macroglobulin receptor-associated protein	0	0	0	379827	256363	427940	316934	0	0	0	0	0	102137	34974.4	233590	302211	198760
P30536	TSPO	Translocator protein	8100.64	0	20598.5	341930	1.13213e+06	1.30414e+06	2.4832e+06	0	0	17150.7	16105.7	13309.4	138323	23269.4	339603	1.59708e+06	297762
P30626	SRI	Sorcin	74130.4	0	0	481592	1.05538e+06	1.07169e+06	1.51222e+06	0	0	0	0	0	65182.4	0	218066	0	0
P30740	SERPINB1	Leukocyte elastase inhibitor	0	40772.1	0	144356	134568	411425	190111	0	0	0	10026.7	0	110843	26950.3	203742	381375	148163
P30825	SLC7A1	High affinity cationic amino acid transporter 1	0	0	0	2.12234e+06	499712	1.62156e+06	1.97291e+06	0	0	0	0	0	170226	0	333359	479173	0
P31025	LCN1	Lipocalin-1	88451.6	820295	249599	1.36285e+06	674849	633568	1.29153e+06	0	0	135489	50266.7	0	2.0522e+06	429500	976025	1.50293e+06	558213
P31040	SDHA	Succinate dehydrogenase [ubiquinone] flavoprotein subunit, mitochondrial	0	0	0	606090	765700	3.0932e+06	1.67628e+06	0	0	0	66842.3	134820	410040	109857	1.06178e+06	421152	1.00305e+06
P31146	CORO1A	Coronin-1A	729044	695716	113308	352999	994154	1.04086e+06	536832	0	0	3.01573e+06	674983	152691	266367	185956	537746	1.04235e+07	233453
P31151	S100A7	Protein S100-A7	0	0	0	1.1218e+06	144647	1.64753e+06	679403	0	0	30187.4	0	0	0	0	280399	1.9958e+06	345511
P31153	MAT2A	S-adenosylmethionine synthase isoform type-2	0	52146.7	0	558114	338150	394333	684754	0	0	0	0	0	201116	0	0	416244	295589
P31431	SDC4	Syndecan-4	193584	153810	9684.08	2.58896e+07	4.21371e+07	7.31416e+07	4.48764e+07	0	22674.6	58515.2	30182.4	14278.2	1.59973e+07	6.05617e+06	6.42536e+07	5.03963e+07	3.75316e+07
P31483	TIA1	Cytotoxic granule associated RNA binding protein TIA1	0	19830.7	0	363514	368028	622489	736336	0	0	0	0	0	86148.1	0	72043.9	121997	88398
P31629	HIVEP2	Transcription factor HIVEP2	0	0	0	134481	130211	329123	199253	0	0	0	0	0	335990	171864	565348	734579	370580
P31641	SLC6A6	Sodium- and chloride-dependent taurine transporter	0	0	0	642000	554918	1.60194e+06	2.27945e+06	0	0	0	0	0	80482.2	0	718975	782471	392691
P31689	DNAJA1	DnaJ homolog subfamily A member 1	0	796458	198039	5.42754e+06	4.29028e+06	8.89116e+06	7.55065e+06	0	0	0	0	0	0	0	449058	1.57564e+06	1.25131e+06
P31930	UQCRC1	Cytochrome b-c1 complex subunit 1, mitochondrial	243620	428854	318520	4.72486e+06	5.79714e+06	1.38292e+07	8.77421e+06	0	0	167162	268637	248484	1.75032e+06	1.34954e+06	5.26443e+06	5.03435e+06	5.20905e+06
P31939	ATIC	Bifunctional purine biosynthesis protein ATIC	0	369345	308406	3.38209e+06	5.36933e+06	8.4889e+06	1.09224e+07	0	1.17107e+06	0	0	0	854500	598074	1.00918e+06	1.68805e+06	1.05574e+06
P31942	HNRNPH3	Heterogeneous nuclear ribonucleoprotein H3	0	489308	0	3.46401e+06	4.83384e+06	1.02405e+07	1.02203e+07	0	0	0	0	0	441042	41430.6	784240	602340	481601
P31943	HNRNPH1	Heterogeneous nuclear ribonucleoprotein H	159381	293406	417984	8.82485e+06	7.56108e+06	1.39575e+07	1.22654e+07	0	0	133535	171984	76691.2	1.27641e+06	785638	3.9482e+06	3.3006e+06	3.45098e+06
P31944	CASP14	Caspase-14	233260	1.29532e+06	884074	894381	2.75664e+06	5.35019e+06	2.98079e+06	0	457824	920881	432652	836534	1.56413e+06	356062	3.45828e+06	3.53284e+07	2.54409e+06
P31946	YWHAB	14-3-3 protein beta/alpha	0	0	0	1.14027e+06	5.4846e+06	7.31891e+06	9.64965e+06	0	0	0	0	40518.5	347365	0	984769	912961	2.34537e+06
P31947	SFN	14-3-3 protein sigma	0	0	0	903291	737403	866670	0	0	0	0	0	0	301243	0	0	0	0
P31948	STIP1	Stress-induced-phosphoprotein 1	0	100691	0	1.43178e+06	1.40353e+06	1.73681e+06	2.00648e+06	0	0	0	33796.8	103537	372702	0	502927	327665	388866
P31949	S100A11	Protein S100-A11	226185	469222	350024	5.33287e+06	1.91642e+07	1.91466e+07	3.44903e+07	0	125060	109378	0	157883	737275	264337	1.81744e+06	2.97755e+06	1.76841e+06
P32119	PRDX2	Peroxiredoxin-2	0	111999	0	524142	942467	1.64503e+06	3.65642e+06	0	0	0	57344.4	0	797788	216429	1.31865e+06	1.07376e+07	549687
P32322	PYCR1	Pyrroline-5-carboxylate reductase 1, mitochondrial	34712.4	73745.8	16999.6	1.80331e+06	1.49525e+06	3.25374e+06	1.30639e+06	0	0	0	0	0	187843	78779	308786	493717	173395
P32519	ELF1	ETS-related transcription factor Elf-1	1.32607e+06	3.3076e+06	831641	5.76436e+06	5.36097e+06	1.0714e+07	6.31462e+06	0	0	5.13193e+06	624276	776595	3.14891e+06	1.65898e+06	5.7075e+06	6.63273e+06	4.0025e+06
P32969	RPL9	Large ribosomal subunit protein uL6	153996	397626	133691	6.93761e+06	4.47861e+06	8.69805e+06	7.33027e+06	0	0	1.15642e+06	80965.2	0	957445	227001	1.1325e+06	1.93487e+06	1.0976e+06
P33121	ACSL1	Long-chain-fatty-acid--CoA ligase 1	46019.8	0	0	1.8423e+06	752639	1.97759e+06	1.78053e+06	0	0	0	0	0	212290	0	311339	528246	206286
P33176	KIF5B	Kinesin-1 heavy chain	253520	0	0	587237	605265	1.06602e+06	1.21275e+06	0	32808.9	0	0	0	194208	0	322924	269539	301210
P33527	ABCC1	Multidrug resistance-associated protein 1	13843.9	0	0	112137	213072	435086	589354	0	0	0	0	0	61658.5	37607.9	703934	986249	504712
P33908	MAN1A1	Mannosyl-oligosaccharide 1,2-alpha-mannosidase IA	209460	0	246615	448322	269271	592627	541209	0	0	0	0	0	0	0	268549	422852	269848
P33991	MCM4	DNA replication licensing factor MCM4	0	135864	116200	3.44825e+06	1.99201e+06	3.19432e+06	4.16159e+06	0	238392	0	0	0	0	242635	1.47897e+06	0	763989
P33992	MCM5	DNA replication licensing factor MCM5	0	0	0	835268	314610	1.15857e+06	1.31774e+06	0	0	0	0	0	181544	46092.2	457675	431719	353962
P33993	MCM7	DNA replication licensing factor MCM7	0	75424	0	299114	740079	1.31579e+06	1.95684e+06	0	0	0	0	0	0	0	278966	412887	310703
P34741	SDC2	Syndecan-2	0	0	0	2.14694e+06	1.30369e+07	1.70826e+07	2.15354e+07	0	0	0	0	0	872012	432676	8.7305e+06	6.87021e+06	3.56437e+06
P34810	CD68	Macrosialin	0	0	0	314185	263722	994477	698367	0	0	0	0	0	0	0	0	0	0
P34897	SHMT2	Serine hydroxymethyltransferase, mitochondrial	394506	630146	687148	4.14579e+06	4.08773e+06	8.3536e+06	7.31268e+06	223355	97447.5	91955.1	292865	164532	550903	370161	1.85889e+06	1.91653e+06	1.67782e+06
P34910	EVI2B	Protein EVI2B	0	0	0	1.82479e+06	1.93079e+06	2.64375e+06	3.2035e+06	0	0	0	0	0	0	0	0	0	0
P34932	HSPA4	Heat shock 70 kDa protein 4	0	0	0	1.12182e+06	699033	853541	1.68946e+06	0	0	0	0	0	473716	238071	715951	795346	449248
P35030	PRSS3	Trypsin-3	1.20419e+06	1.01266e+06	632788	0	857517	1.92274e+06	2.24778e+06	0	0	676585	926057	592588	1.04861e+06	1.09286e+06	1.02086e+06	2.07668e+06	989689
P35052	GPC1	Glypican-1	448168	212387	1.32884e+06	2.58014e+07	3.14015e+07	7.14532e+07	4.84895e+07	197592	325234	0	338476	0	1.00635e+07	2.85503e+06	6.86012e+07	7.84582e+07	4.38534e+07
P35080	PFN2	Profilin-2	28649.7	195601	114442	869317	2.01579e+06	3.14948e+06	3.30674e+06	0	0	0	0	0	239540	122516	879167	492606	0
P35221	CTNNA1	Catenin alpha-1	452555	1.32608e+06	686705	1.14107e+07	1.30345e+07	3.79061e+07	3.05368e+07	0	502176	447611	806511	766555	2.10088e+06	2.15359e+06	5.45134e+06	5.60446e+06	6.82114e+06
P35222	CTNNB1	Catenin beta-1	477885	660710	128055	4.81136e+06	4.08934e+06	2.2073e+07	1.80536e+07	0	0	354383	425584	229820	1.53575e+06	669498	1.55814e+06	2.51456e+06	1.71213e+06
P35232	PHB1	Prohibitin 1	201764	804925	189207	1.11882e+07	1.90071e+07	5.26352e+07	5.47977e+07	0	119490	206467	254242	175014	5.14105e+06	1.80228e+06	1.22673e+07	1.36068e+07	1.43737e+07
P35237	SERPINB6	Serpin B6	0	83407.1	0	457756	358739	644229	698293	0	0	0	0	0	0	0	221322	834053	168425
P35244	RPA3	Replication protein A 14 kDa subunit	0	0	0	430479	374756	357425	338863	0	0	0	0	0	0	0	0	0	0
P35249	RFC4	Replication factor C subunit 4	0	0	0	1.28247e+06	1.89697e+06	5.34279e+06	4.99744e+06	0	0	0	0	0	0	0	1.80884e+06	1.63413e+06	636880
P35250	RFC2	Replication factor C subunit 2	816401	1.49732e+06	922008	2.30223e+06	2.20805e+06	3.69552e+06	3.33907e+06	0	0	0	274887	0	0	0	1.65863e+06	488846	1.63124e+06
P35251	RFC1	Replication factor C subunit 1	0	0	0	0	0	50736	71318.9	0	0	0	0	0	0	0	0	0	0
P35268	RPL22	Large ribosomal subunit protein eL22	211607	315338	198265	3.72183e+06	2.22144e+06	3.96256e+06	4.20753e+06	0	38836.1	117042	129871	89289.1	1.65078e+06	508981	3.80619e+06	4.12954e+06	2.01324e+06
P35270	SPR	Sepiapterin reductase	0	23796.1	0	521325	639912	1.06561e+06	775498	0	0	0	0	0	0	0	156463	0	0
P35523	CLCN1	Chloride channel protein 1	0	0	0	423040	0	0	429802	0	0	0	0	0	0	0	0	0	0
P35579	MYH9	Myosin-9	1.53504e+06	1.65921e+06	862079	1.35798e+07	1.22976e+07	2.38436e+07	2.53904e+07	9.10283e+06	139228	1.74726e+06	1.45986e+06	599248	4.09912e+06	1.22529e+06	6.47903e+06	7.69353e+06	5.10095e+06
P35580	MYH10	Myosin-10	0	0	0	452804	0	226137	665067	0	151118	0	0	0	0	0	0	0	0
P35606	COPB2	Coatomer subunit beta'	343673	797504	282935	5.83363e+06	4.71833e+06	1.04311e+07	8.56451e+06	0	254762	702786	0	234952	837196	307047	1.57202e+06	3.29921e+06	1.27775e+06
P35609	ACTN2	Alpha-actinin-2	0	0	0	0	0	182899	137234	0	0	0	0	0	0	0	0	0	0
P35613	BSG	Basigin	83377.7	496326	231131	3.39808e+07	2.80428e+07	6.19216e+07	6.09613e+07	0	207492	71788.2	0	82016.5	1.44833e+07	3.30938e+06	6.99356e+07	6.72029e+07	4.79931e+07
P35637	FUS	RNA-binding protein FUS	0	0	0	66192.6	0	489387	701401	0	0	0	0	0	83962.6	0	426332	1.19452e+06	730362
P35658	NUP214	Nuclear pore complex protein Nup214	795541	904002	2.88689e+06	6.02575e+07	9.096e+07	2.58711e+08	1.30944e+08	4.33971e+06	979493	1.78748e+06	2.76634e+07	1.79298e+06	3.82795e+07	1.69784e+07	7.47818e+07	7.1395e+07	7.11341e+07
P35659	DEK	Protein DEK	0	0	0	498207	378054	778119	773607	0	0	0	0	0	0	0	138094	174693	84235.4
P35968	KDR	Vascular endothelial growth factor receptor 2	2.01274e+06	3.8519e+07	0	1.37648e+06	928221	1.59262e+06	1.96577e+06	0	472256	443911	210033	780718	1.74547e+06	396901	4.04476e+06	4.37973e+06	2.87261e+06
P35998	PSMC2	26S proteasome regulatory subunit 7	267543	231898	59315.5	2.42844e+06	2.40183e+06	3.8383e+06	3.90981e+06	0	0	0	0	0	234688	0	312736	593406	494362
P36542	ATP5F1C	ATP synthase subunit gamma, mitochondrial	141069	0	0	2.26476e+06	1.81839e+06	4.62845e+06	4.85093e+06	0	0	0	0	0	263277	301623	526876	818293	648456
P36578	RPL4	Large ribosomal subunit protein uL4	799296	1.96924e+06	825281	5.29821e+06	3.01085e+06	9.37722e+06	7.55598e+06	0	335892	1.71293e+06	1.38964e+06	2.32727e+06	7.61814e+06	2.44038e+06	1.46621e+07	1.6621e+07	1.64291e+07
P36639	NUDT1	Oxidized purine nucleoside triphosphate hydrolase	0	0	0	167911	541706	582865	911317	0	0	0	0	0	0	0	0	0	0
P36776	LONP1	Lon protease homolog, mitochondrial	0	0	0	649574	568862	2.5495e+06	2.01632e+06	0	0	0	0	0	204729	0	263883	412107	305507
P36871	PGM1	Phosphoglucomutase-1	0	101559	0	1.39134e+06	1.25196e+06	3.43873e+06	3.97285e+06	0	0	0	0	0	0	0	1.76891e+06	0	898158
P36915	GNL1	Guanine nucleotide-binding protein-like 1	0	0	0	146919	189893	314521	336679	0	0	0	0	0	0	0	0	0	0
P36952	SERPINB5	Serpin B5	0	98401.3	0	630312	771529	1.76251e+06	2.08216e+06	0	0	0	0	0	175496	0	462907	780923	281662
P36957	DLST	Dihydrolipoyllysine-residue succinyltransferase component of 2-oxoglutarate dehydrogenase complex, mitochondrial	68655	263662	134991	2.35015e+06	1.36965e+06	4.69543e+06	4.62439e+06	0	0	0	98747.6	90701.6	780985	259618	1.31715e+06	1.34459e+06	777092
P36969	GPX4	Phospholipid hydroperoxide glutathione peroxidase GPX4	980732	0	0	486967	327165	745640	1.04844e+06	0	0	1.43572e+06	0	0	60926.1	0	0	181504	108296
P37108	SRP14	Signal recognition particle 14 kDa protein	0	0	0	384253	889221	2.2906e+06	2.52351e+06	0	0	0	0	0	520305	457030	884073	1.24573e+06	1.04675e+06
P37198	NUP62	Nuclear pore glycoprotein p62	0	206371	0	1.17588e+07	1.33544e+07	3.22814e+07	3.63112e+07	0	475308	0	36707.3	0	833852	647155	1.77677e+06	1.69443e+06	2.34438e+06
P37235	HPCAL1	Hippocalcin-like protein 1	0	0	0	3.41715e+06	1.91409e+06	5.81041e+06	4.76083e+06	222101	0	0	0	0	0	0	0	0	0
P37802	TAGLN2	Transgelin-2	0	513059	0	2.39236e+06	3.05435e+06	9.03771e+06	1.11215e+07	0	0	0	0	0	583384	0	2.04877e+06	1.65181e+06	850247
P37837	TALDO1	Transaldolase	209943	231618	0	633860	1.10118e+06	1.86131e+06	2.23843e+06	0	0	0	0	123877	509819	149119	1.26407e+06	2.89007e+06	732152
P38117	ETFB	Electron transfer flavoprotein subunit beta	124806	521478	292515	1.97281e+06	1.57812e+06	2.9292e+06	2.22086e+06	0	0	0	0	0	832562	0	972986	502644	0
P38435	GGCX	Vitamin K-dependent gamma-carboxylase	0	0	0	1.05321e+06	281372	852463	1.28594e+06	0	0	0	0	0	366344	86816.4	686779	608078	509878
P38571	LIPA	Lysosomal acid lipase/cholesteryl ester hydrolase	0	0	0	189385	98377.7	245669	352020	0	0	0	0	0	158214	0	464005	700887	321531
P38606	ATP6V1A	V-type proton ATPase catalytic subunit A	0	0	0	0	0	99541.8	0	0	0	0	0	0	0	0	0	0	0
P38646	HSPA9	Stress-70 protein, mitochondrial	306637	1.23299e+06	624850	1.30831e+07	9.34759e+06	2.3344e+07	1.87346e+07	532633	306460	173701	337310	207388	2.23475e+06	767967	4.85403e+06	4.03602e+06	3.4517e+06
P38919	EIF4A3	Eukaryotic initiation factor 4A-III	460407	658619	196724	4.52733e+06	8.96433e+06	1.68828e+07	2.03201e+07	0	799618	1.37477e+06	534911	297309	1.49839e+06	1.05801e+06	5.29498e+06	8.59974e+06	5.40158e+06
P39019	RPS19	Small ribosomal subunit protein eS19	0	0	0	936970	708009	1.80167e+06	1.69958e+06	0	0	42376.7	23917	0	98136.7	33127.5	301490	0	0
P39023	RPL3	Large ribosomal subunit protein uL3	253797	413525	260590	1.5469e+06	2.20907e+06	5.00288e+06	5.80703e+06	231350	48399.5	349855	291971	302403	1.9892e+06	908921	9.93964e+06	8.16421e+06	5.9154e+06
P39060	COL18A1	Collagen alpha-1(XVIII) chain	1.16687e+06	227023	155776	1.75518e+07	2.78144e+07	8.01487e+07	6.54904e+07	478805	0	455301	3.37904e+06	476252	4.76342e+06	2.42392e+06	1.184e+07	1.2596e+07	8.12081e+06
P39656	DDOST	Dolichyl-diphosphooligosaccharide--protein glycosyltransferase 48 kDa subunit	280951	1.59745e+06	226793	8.96722e+06	1.29563e+07	4.00074e+07	3.18313e+07	0	0	157332	133191	182179	2.08725e+06	906499	4.06448e+06	6.39659e+06	3.31417e+06
P39748	FEN1	Flap endonuclease 1	0	0	0	1.44109e+06	1.36984e+06	2.45957e+06	2.00277e+06	0	0	0	0	0	0	0	0	335722	0
P39880|Q13948	CUX1|CUX1	Homeobox protein cut-like 1|Protein CASP	0	0	0	116525	77530.4	370321	254457	0	0	0	0	0	0	0	58699.3	83659.6	0
P40121	CAPG	Macrophage-capping protein	0	75058.4	64125.1	857425	985144	1.62575e+06	1.53019e+06	0	0	0	0	0	0	0	170121	154239	0
P40189	IL6ST	Interleukin-6 receptor subunit beta	1.6658e+06	0	0	4.31817e+06	2.6769e+06	6.94144e+06	5.68762e+06	0	66576.3	0	0	0	427121	284040	2.23814e+06	2.33947e+06	1.82593e+06
P40199	CEACAM6	Carcinoembryonic antigen-related cell adhesion molecule 6	0	0	0	684732	258106	355288	74430.9	0	0	0	0	0	1.47423e+06	212949	3.9333e+06	5.31667e+06	3.75258e+06
P40227	CCT6A	T-complex protein 1 subunit zeta	558117	602784	230505	1.21252e+07	1.04368e+07	2.70766e+07	2.72866e+07	0	872328	442174	221391	0	979667	4.93031e+06	2.27248e+06	1.7716e+06	1.26584e+06
P40429	RPL13A	Large ribosomal subunit protein uL13	320220	552715	709725	2.7192e+06	1.51077e+06	4.99306e+06	3.69596e+06	0	282923	813096	1.34477e+06	1.38036e+06	4.76553e+06	2.45981e+06	8.03874e+06	1.05746e+07	7.77096e+06
P40616	ARL1	ADP-ribosylation factor-like protein 1	0	0	0	699874	490827	1.24848e+06	1.14796e+06	0	0	0	0	0	344935	0	0	0	869547
P40763	STAT3	Signal transducer and activator of transcription 3	0	0	0	601461	1.19753e+06	1.76326e+06	1.2796e+06	0	0	0	0	0	142826	0	839344	527826	0
P40925	MDH1	Malate dehydrogenase, cytoplasmic	0	315749	242043	4.78807e+06	860234	3.79853e+06	5.35323e+06	0	141987	0	0	37440.1	534964	183565	1.96916e+06	2.0111e+06	1.456e+06
P40926	MDH2	Malate dehydrogenase, mitochondrial	657737	2.10539e+06	1.31492e+06	2.22595e+07	6.96072e+06	3.94838e+07	4.62243e+07	366342	300951	764258	415125	550601	1.58434e+06	321694	3.44788e+06	7.89998e+06	2.54114e+06
P40937	RFC5	Replication factor C subunit 5	0	0	0	171495	157419	597077	530343	0	0	0	0	0	0	0	0	0	0
P40938	RFC3	Replication factor C subunit 3	125216	0	0	1.0547e+06	2.4902e+06	8.87229e+06	6.68164e+06	0	0	0	0	0	333106	0	887687	955468	0
P40939	HADHA	Trifunctional enzyme subunit alpha, mitochondrial	340463	0	0	3.73142e+06	3.70376e+06	7.89123e+06	6.87769e+06	0	0	0	0	0	1.11204e+06	823383	2.15026e+06	2.42016e+06	1.44905e+06
P41091	EIF2S3	Eukaryotic translation initiation factor 2 subunit 3	573188	1.16936e+06	406172	1.17816e+07	1.50999e+07	3.38313e+07	2.51344e+07	7.94957e+06	0	459383	556568	300949	4.26558e+06	2.07146e+06	9.60022e+06	1.06951e+07	7.19592e+06
P41240	CSK	Tyrosine-protein kinase CSK	53690.7	0	0	495731	1.29137e+06	1.81853e+06	1.86249e+06	0	0	0	0	0	210261	0	192042	366140	201559
P41250	GARS1	Glycine--tRNA ligase	0	0	0	0	0	163176	298484	0	0	0	0	0	0	0	0	0	0
P41252	IARS1	Isoleucine--tRNA ligase, cytoplasmic	304598	349987	480101	3.49509e+06	2.82973e+06	7.24067e+06	6.59089e+06	0	4.2778e+06	0	0	0	631568	239882	907504	1.47802e+06	727929
P41440	SLC19A1	Reduced folate transporter	0	0	0	268780	260986	214699	0	0	0	0	0	0	80769.4	0	228096	245118	267989
P42126	ECI1	Enoyl-CoA delta isomerase 1, mitochondrial	0	0	0	260639	0	311948	446481	0	0	0	0	0	0	0	0	0	0
P42166	TMPO	Lamina-associated polypeptide 2, isoform alpha	0	0	0	995383	759524	1.66696e+06	1.81336e+06	0	0	0	0	0	0	0	0	0	176929
P42167	TMPO	Lamina-associated polypeptide 2, isoforms beta/gamma	0	73307.3	0	318188	886740	3.18179e+06	3.83166e+06	0	0	0	0	0	160796	0	323188	293961	168176
P42224	STAT1	Signal transducer and activator of transcription 1-alpha/beta	0	0	0	664555	886455	2.03221e+06	1.90513e+06	0	0	0	0	0	161339	0	0	669387	324067
P42285	MTREX	Exosome RNA helicase MTR4	513037	73605.9	119710	3.45764e+06	1.31112e+06	3.65837e+06	1.58352e+06	0	0	0	8865.16	0	1.66786e+06	90204.6	1.18129e+06	3.08826e+06	873014
P42338	PIK3CB	Phosphatidylinositol 4,5-bisphosphate 3-kinase catalytic subunit beta isoform	0	0	0	2.639e+06	3.04168e+06	4.99283e+06	7.49641e+06	0	0	0	0	0	727347	152248	4.38731e+06	0	0
P42357	HAL	Histidine ammonia-lyase	0	1.03223e+06	444827	2.43437e+06	3.91816e+06	5.56134e+06	3.73261e+06	0	0	222209	0	0	2.45185e+06	952279	2.65091e+06	3.33839e+07	1.99908e+06
P42677|Q71UM5	RPS27|RPS27L	Small ribosomal subunit protein eS27|Ribosomal protein eS27-like	115196	268598	283563	2.45842e+06	4.45931e+06	7.3903e+06	9.28746e+06	0	99472.3	0	104879	82889.7	1.98285e+06	863318	7.22309e+06	7.91615e+06	4.64433e+06
P42702	LIFR	Leukemia inhibitory factor receptor	0	0	0	2.85454e+06	3.01515e+06	5.79332e+06	5.84816e+06	0	65601.8	0	0	0	1.01289e+06	576807	4.54645e+06	5.8403e+06	4.20835e+06
P42704	LRPPRC	Leucine-rich PPR motif-containing protein, mitochondrial	452355	592469	0	2.83332e+06	3.21449e+06	6.78361e+06	5.53708e+06	0	0	404821	462235	318757	1.07613e+06	842575	2.11425e+06	2.29757e+06	1.59281e+06
P42766	RPL35	Large ribosomal subunit protein uL29	367579	200987	85696.8	1.02461e+06	650524	1.01861e+06	2.19563e+06	100398	0	138502	218501	196629	626208	398290	1.29395e+06	1.38313e+06	1.02526e+06
P42785	PRCP	Lysosomal Pro-X carboxypeptidase	0	0	0	61211.3	0	132538	130344	0	0	0	0	0	71894.2	16586.8	352936	477018	274938
P42892	ECE1	Endothelin-converting enzyme 1	15915.6	1.18125e+06	2.7942e+06	2.36922e+07	3.7423e+07	1.36903e+08	1.11762e+08	9.67559e+06	6.86416e+06	84930.1	58661.3	0	1.39459e+07	3.72624e+06	6.30272e+07	8.59412e+07	4.52971e+07
P43005	SLC1A1	Excitatory amino acid transporter 3	0	0	0	843139	2.35036e+06	3.43099e+06	3.01851e+06	0	0	0	0	0	658458	451859	3.52752e+06	5.41019e+06	2.24002e+06
P43007	SLC1A4	Neutral amino acid transporter A	17330.1	0	0	189027	150091	600205	518792	0	0	0	12574.9	0	142115	0	197197	444559	224860
P43034	PAFAH1B1	Platelet-activating factor acetylhydrolase IB subunit beta	0	0	0	1.65534e+06	3.17065e+06	3.6839e+06	5.48855e+06	0	0	0	0	0	0	0	494729	0	0
P43119	PTGIR	Prostacyclin receptor	0	0	0	923630	1.65065e+06	2.86221e+06	1.13864e+06	0	0	0	0	0	2.34821e+06	5.20028e+06	6.41579e+06	7.29515e+06	7.61631e+06
P43243	MATR3	Matrin-3	187484	796310	561800	3.28052e+06	4.6789e+06	1.421e+07	1.08e+07	0	0	212138	175915	0	948161	344168	2.19089e+06	2.71989e+06	1.29324e+06
P43246	MSH2	DNA mismatch repair protein Msh2	0	90297.1	51264.2	4.10772e+06	7.69281e+06	4.51267e+06	5.10918e+06	0	0	0	0	0	373007	51792.1	432433	641480	355141
P43304	GPD2	Glycerol-3-phosphate dehydrogenase, mitochondrial	1.36026e+06	690482	1.14429e+06	7.03121e+06	9.5587e+06	2.2939e+07	1.62209e+07	0	3.56357e+06	4.30564e+06	384933	1.33332e+06	1.80043e+06	1.74455e+06	2.85529e+06	4.28184e+06	2.13655e+06
P43307	SSR1	Translocon-associated protein subunit alpha	0	127012	0	8.49879e+06	6.46909e+06	3.58207e+07	1.13481e+07	0	64582.5	66679.2	0	0	997786	321402	1.4316e+06	3.18431e+06	1.12489e+06
P43487	RANBP1	Ran-specific GTPase-activating protein	0	0	0	618699	451883	1.02404e+06	1.3839e+06	0	0	0	0	0	0	0	0	0	133474
P43490	NAMPT	Nicotinamide phosphoribosyltransferase	85807.6	154433	66117.3	1.231e+06	1.14032e+06	1.3974e+06	1.41195e+06	0	0	57209.1	0	55127.7	307106	143511	333081	605719	322402
P43686	PSMC4	26S proteasome regulatory subunit 6B	89101.8	282383	90250.4	1.062e+06	1.35305e+06	3.41362e+06	3.00437e+06	0	0	0	0	0	0	0	0	310590	0
P43699	NKX2-1	Homeobox protein Nkx-2.1	0	0	0	599997	339517	468864	615674	0	0	0	0	0	960437	503963	1.23409e+06	1.35195e+06	783969
P45452	MMP13	Collagenase 3	0	0	0	587716	0	1.26535e+06	0	0	1.15667e+06	0	0	0	958838	281487	2.68625e+06	4.03447e+06	1.9703e+06
P45880	VDAC2	Voltage-dependent anion-selective channel protein 2	488121	1.05302e+06	385250	2.76683e+07	2.44201e+07	7.15705e+07	6.00263e+07	0	162267	1.0249e+06	988194	894338	2.00829e+07	6.58176e+06	5.30024e+07	6.69913e+07	4.37364e+07
P45973	CBX5	Chromobox protein homolog 5	0	0	0	465547	817982	2.39124e+06	2.3632e+06	0	0	0	0	0	490588	71368.1	1.03077e+06	1.08488e+06	257245
P45974	USP5	Ubiquitin carboxyl-terminal hydrolase 5	0	0	0	0	141230	126017	80998.7	0	0	0	0	0	0	0	0	43283.9	51146.3
P45983	MAPK8	Mitogen-activated protein kinase 8	0	0	0	721153	3.72546e+06	1.26743e+07	1.37455e+06	0	0	0	0	122935	0	112508	1.20514e+07	0	0
P46013	MKI67	Proliferation marker protein Ki-67	0	0	0	220990	1.20674e+06	573982	360142	0	0	0	0	0	126928	0	1.36472e+06	1.45649e+06	1.03733e+06
P46060	RANGAP1	Ran GTPase-activating protein 1	55899.7	0	0	2.70775e+06	1.24909e+06	3.40482e+06	1.91677e+06	0	0	0	0	0	377700	118612	465802	477475	0
P46379	BAG6	Large proline-rich protein BAG6	0	181721	0	4.4445e+06	4.77787e+06	9.93186e+06	7.72438e+06	0	219437	0	0	0	864340	503677	2.14732e+06	2.21808e+06	2.22281e+06
P46459	NSF	Vesicle-fusing ATPase	1.51374e+06	770556	0	3.77501e+06	3.6804e+06	5.00114e+06	6.64128e+06	0	0	1.62751e+06	0	460169	733909	2.8465e+06	6.10975e+06	1.30375e+07	4.37709e+06
P46531	NOTCH1	Neurogenic locus notch homolog protein 1	0	0	0	570992	461119	742476	1.05006e+06	0	0	0	0	0	285161	239512	768601	718965	543843
P46776	RPL27A	Large ribosomal subunit protein uL15	162464	167000	80295.2	2.35327e+06	846538	1.93165e+06	2.1377e+06	0	41457	151003	282748	210809	2.93231e+06	1.68547e+06	2.14665e+06	6.89992e+06	3.66612e+06
P46777	RPL5	Large ribosomal subunit protein uL18	0	0	0	409005	121597	323211	518645	0	0	0	0	0	0	0	0	0	0
P46778	RPL21	Large ribosomal subunit protein eL21	0	0	0	1.88048e+06	1.02679e+06	2.65551e+06	3.75672e+06	836305	0	0	0	41556.5	1.59523e+06	450313	3.42385e+06	4.51093e+06	2.56526e+06
P46779	RPL28	Large ribosomal subunit protein eL28	270470	1.02142e+06	321480	2.05842e+06	3.56919e+06	6.17313e+06	6.87522e+06	644885	286151	851592	1.19067e+06	2.08721e+06	5.26194e+06	2.476e+06	2.1719e+07	2.35919e+07	1.8174e+07
P46781	RPS9	Small ribosomal subunit protein uS4	366334	1.33132e+06	488128	8.2399e+06	5.53999e+06	1.58671e+07	1.39025e+07	103543	190128	618232	1.06474e+06	666762	7.08534e+06	3.43803e+06	1.65041e+07	2.58383e+07	1.28235e+07
P46782	RPS5	Small ribosomal subunit protein uS7	132875	634512	336408	5.80379e+06	1.10854e+07	2.71322e+07	2.03885e+07	0	428779	621080	333772	213489	2.20854e+06	1.30923e+06	7.18746e+06	5.71401e+06	5.25743e+06
P46783	RPS10	Small ribosomal subunit protein eS10	0	0	0	57668.6	46205.4	2.34123e+06	2.63961e+06	0	0	0	0	0	0	0	0	0	0
P46821|P78559	MAP1B|MAP1A	Microtubule-associated protein 1B|Microtubule-associated protein 1A	0	17282.2	0	0	121297	231180	221159	0	0	0	0	0	0	0	0	0	0
P46939	UTRN	Utrophin	0	14230.8	0	148935	160506	2.03905e+06	1.70505e+06	0	0	0	0	0	25708.2	13892.7	106396	459852	57885.8
P46940	IQGAP1	Ras GTPase-activating-like protein IQGAP1	1.39722e+06	2.26526e+06	1.34705e+06	1.19638e+07	1.891e+07	3.15497e+07	2.71232e+07	0	0	1.57707e+06	773892	1.98699e+06	3.2574e+06	1.90282e+06	4.33144e+06	6.19414e+06	3.39658e+06
P46977	STT3A	Dolichyl-diphosphooligosaccharide--protein glycosyltransferase subunit STT3A	0	117090	0	1.23851e+07	6.70628e+06	2.84798e+07	2.54445e+07	0	1.15498e+06	0	0	0	3.63738e+06	683188	6.85121e+06	5.37066e+06	4.06302e+06
P47755	CAPZA2	F-actin-capping protein subunit alpha-2	47247.4	253577	0	2.55722e+06	1.68186e+06	2.75839e+06	2.40387e+06	0	0	0	0	0	0	0	0	952018	0
P47756	CAPZB	F-actin-capping protein subunit beta	284754	234015	137435	3.4639e+06	2.78973e+06	6.50437e+06	7.7679e+06	0	295108	94237.1	65642.9	0	1.42169e+06	472292	3.96891e+06	7.31686e+06	2.78552e+06
P47897	QARS1	Glutamine--tRNA ligase	153358	121021	0	1.65838e+06	1.5594e+06	2.87826e+06	3.42672e+06	0	0	0	0	0	377028	280763	432057	633275	391557
P47914	RPL29	Large ribosomal subunit protein eL29	0	0	0	221909	1.02648e+06	0	0	124564	463120	1.76755e+06	1.1697e+06	1.90696e+06	1.70009e+06	1.21369e+06	6.27777e+06	4.82726e+06	5.15395e+06
P47929	LGALS7	Galectin-7	359574	773727	256417	2.05048e+06	884255	1.21641e+06	2.32474e+06	34541.6	0	1.01939e+06	125569	199160	849512	236868	2.53076e+06	6.52562e+06	947535
P47985	UQCRFS1	Cytochrome b-c1 complex subunit Rieske, mitochondrial	0	491671	117910	1.05051e+06	2.2629e+06	6.57891e+06	5.03407e+06	0	0	0	175167	0	522427	674269	3.14112e+06	4.03107e+06	3.35377e+06
P48047	ATP5PO	ATP synthase subunit O, mitochondrial	120910	695261	352682	7.64766e+06	4.13828e+06	1.22952e+07	7.34453e+06	0	0	475844	0	35822.9	927232	383506	842525	974175	722392
P48378	RFX2	DNA-binding protein RFX2	0	0	0	0	0	0	0	0	0	0	0	0	79953.1	59436.2	591166	619666	311884
P48380	RFX3	Transcription factor RFX3	0	0	0	283506	496963	1.18815e+06	1.15481e+06	0	0	0	0	0	1.29898e+06	421079	1.95511e+06	2.19272e+06	977473
P48426	PIP4K2A	Phosphatidylinositol 5-phosphate 4-kinase type-2 alpha	0	0	0	408378	257963	298982	724836	0	0	0	0	0	0	0	0	291753	0
P48431	SOX2	Transcription factor SOX-2	0	0	0	0	0	0	0	0	0	0	0	0	0	0	366932	404562	0
P48444	ARCN1	Coatomer subunit delta	144265	438438	212377	1.91683e+06	3.93184e+06	7.09262e+06	6.39921e+06	0	393200	0	0	4.17124e+06	290437	0	850806	1.21748e+06	678197
P48507	GCLM	Glutamate--cysteine ligase regulatory subunit	0	89284.3	0	1.14113e+06	1.56235e+06	2.04106e+06	1.48837e+06	0	0	0	0	0	0	0	91445.7	0	0
P48509	CD151	CD151 antigen	0	37353.6	0	1.13876e+06	1.44712e+06	2.17118e+06	2.93247e+06	0	0	296079	0	0	243013	79405	1.57529e+06	1.39833e+06	1.42794e+06
P48556	PSMD8	26S proteasome non-ATPase regulatory subunit 8	0	0	0	1.0731e+06	673992	1.8307e+06	1.91035e+06	0	0	0	0	0	102866	0	105736	0	0
P48594	SERPINB4	Serpin B4	0	125225	0	0	0	0	778627	0	0	0	0	274308	347080	0	474285	3.18647e+06	1.81739e+06
P48643	CCT5	T-complex protein 1 subunit epsilon	245419	653932	357501	4.90783e+06	3.61297e+06	1.66447e+07	1.34673e+07	0	0	135513	43153.5	48069.2	711949	270117	2.24135e+06	836117	1.76914e+06
P48651	PTDSS1	Phosphatidylserine synthase 1	0	0	0	328049	296421	2.29506e+06	2.69313e+06	0	0	0	0	0	183686	66042.5	855115	1.2435e+06	416116
P48681	NES	Nestin	0	0	0	3.14745e+06	2.49152e+06	8.94249e+06	4.60132e+06	0	0	0	0	0	741789	250174	1.33428e+06	1.87956e+06	1.14105e+06
P48723	HSPA13	Heat shock 70 kDa protein 13	0	0	0	2.33819e+06	1.32629e+06	3.90838e+06	2.77145e+06	0	0	0	0	0	644677	0	1.4685e+06	1.9101e+06	923331
P48729	CSNK1A1	Casein kinase I isoform alpha	0	0	0	727556	853800	1.43978e+06	1.60767e+06	0	0	0	0	85982.1	190776	217692	0	380350	0
P48739	PITPNB	Phosphatidylinositol transfer protein beta isoform	0	197892	0	1.94646e+06	1.93272e+06	3.70395e+06	3.11896e+06	0	0	0	0	0	0	0	0	583495	0
P48745	CCN3	CCN family member 3	0	0	0	192612	169800	324972	183983	0	0	0	0	0	278656	116370	451010	456837	588980
P48960	ADGRE5	Adhesion G protein-coupled receptor E5	419422	81735.2	0	1.28527e+07	7.67526e+06	2.01484e+07	1.63219e+07	0	0	0	0	0	2.03865e+06	593117	9.36062e+06	8.62867e+06	5.28393e+06
P49006	MARCKSL1	MARCKS-related protein	0	0	0	315205	672005	952619	708489	0	0	0	0	0	136161	109649	1.00698e+06	553768	825371
P49023	PXN	Paxillin	0	0	18138.5	116159	362453	990998	601141	0	0	0	0	0	0	0	0	0	0
P49184	DNASE1L1	Deoxyribonuclease-1-like 1	0	0	0	0	75454.7	0	0	0	0	0	0	0	0	0	352343	415836	287540
P49189	ALDH9A1	4-trimethylaminobutyraldehyde dehydrogenase	0	0	0	352943	140573	365815	471281	0	0	0	0	0	56285.8	0	97780.1	97449.7	155207
P49207	RPL34	Large ribosomal subunit protein eL34	313481	417857	329940	1.88041e+06	1.92158e+06	2.97417e+06	3.43004e+06	116697	617973	334359	524393	779297	2.21788e+06	1.06632e+06	7.10406e+06	7.30373e+06	6.77403e+06
P49257	LMAN1	Protein ERGIC-53	192305	653904	110819	2.41951e+06	4.12845e+06	5.63561e+06	5.41409e+06	0	0	80277	0	0	478582	309323	999616	1.02218e+06	779659
P49281	SLC11A2	Natural resistance-associated macrophage protein 2	0	0	0	0	0	411325	0	0	0	0	0	0	141972	212673	1.5313e+06	1.65463e+06	1.2068e+06
P49321	NASP	Nuclear autoantigenic sperm protein	26348.5	55939	0	497185	1.11015e+06	1.09943e+06	1.15074e+06	0	49357.5	34298.6	0	28668.1	425346	297316	2.98025e+06	4.08451e+06	2.84824e+06
P49327	FASN	Fatty acid synthase	4.53683e+06	2.44424e+06	1.21496e+06	1.81585e+07	2.71508e+07	5.74162e+07	5.71389e+07	270431	4.80801e+06	612830	591829	429495	5.69575e+06	2.9587e+06	1.18465e+07	1.45697e+07	9.63791e+06
P49336|Q9BWU1	CDK8|CDK19	Cyclin-dependent kinase 8|Cyclin-dependent kinase 19	0	0	0	312117	268852	413325	555757	0	0	0	0	0	171904	0	286587	274663	204781
P49368	CCT3	T-complex protein 1 subunit gamma	405087	963054	679867	1.80864e+07	1.33123e+07	3.34386e+07	3.18651e+07	0	0	874920	900055	801669	1.71614e+06	638695	3.24085e+06	2.95069e+06	2.74394e+06
P49406	MRPL19	Large ribosomal subunit protein bL19m	0	0	0	606025	371921	1.4114e+06	958751	0	0	0	0	0	248942	0	505786	304845	234162
P49411	TUFM	Elongation factor Tu, mitochondrial	141930	372453	221522	3.56343e+06	5.48471e+06	1.10404e+07	5.80277e+06	160374	0	144146	221368	148733	1.41625e+06	579116	3.40883e+06	4.35089e+06	3.03205e+06
P49441	INPP1	Inositol polyphosphate 1-phosphatase	0	0	0	66343.4	53935.6	12849.3	0	0	0	0	0	0	38716.2	17540.2	0	10072.3	6354.37
P49458	SRP9	Signal recognition particle 9 kDa protein	0	0	0	1.11959e+06	736304	2.9436e+06	2.76122e+06	0	0	0	0	0	792869	233999	1.32667e+06	1.44038e+06	797655
P49585|Q9Y5K3	PCYT1A|PCYT1B	Choline-phosphate cytidylyltransferase A|Choline-phosphate cytidylyltransferase B	0	26191.2	0	460975	385204	590635	430775	0	0	0	0	0	0	0	0	119965	110977
P49588	AARS1	Alanine--tRNA ligase, cytoplasmic	152420	423173	195221	3.19976e+06	3.64482e+06	6.986e+06	7.06724e+06	0	0	0	0	118882	994479	506091	1.24031e+06	1.23964e+06	1.34258e+06
P49591	SARS1	Serine--tRNA ligase, cytoplasmic	0	0	0	155257	0	0	0	0	0	0	0	0	0	0	0	0	0
P49641	MAN2A2	Alpha-mannosidase 2x	0	0	0	1.35138e+06	1.92125e+06	3.26985e+06	3.24985e+06	1.03625e+06	0	0	0	0	1.19317e+06	374842	2.45539e+06	2.34159e+06	1.54136e+06
P49720	PSMB3	Proteasome subunit beta type-3	0	0	0	119330	0	414670	300196	0	0	0	0	0	0	0	164172	638912	69475.5
P49721	PSMB2	Proteasome subunit beta type-2	0	8126.6	0	0	0	290387	296011	0	0	0	0	0	0	0	0	45307.7	0
P49736	MCM2	DNA replication licensing factor MCM2	0	0	0	1.396e+06	942619	1.62855e+06	1.86451e+06	0	0	0	0	0	3.6101e+06	970168	0	0	0
P49748	ACADVL	Very long-chain specific acyl-CoA dehydrogenase, mitochondrial	0	94663.8	0	2.01574e+06	1.00704e+06	1.791e+06	1.53124e+06	0	98008	0	0	0	159004	0	411428	760395	500206
P49750	YLPM1	YLP motif-containing protein 1	0	512615	0	1.20998e+07	5.25011e+06	1.58341e+07	9.01863e+06	0	0	0	0	0	4.24496e+06	1.89576e+06	1.317e+07	1.04836e+07	7.82175e+06
P49755	TMED10	Transmembrane emp24 domain-containing protein 10	0	927039	0	2.7329e+06	5.0038e+06	2.63512e+07	2.24584e+07	0	0	0	0	0	1.95242e+06	1.03576e+06	4.97594e+06	7.73647e+06	3.43645e+06
P49756	RBM25	RNA-binding protein 25	0	412817	533732	1.28572e+06	1.05043e+06	2.05877e+06	1.6913e+06	0	0	286533	455658	475050	838963	0	845043	940462	497190
P49790	NUP153	Nuclear pore complex protein Nup153	3.15757e+06	4.61693e+06	1.17085e+06	7.29475e+07	9.37e+07	2.5974e+08	1.46183e+08	7.83144e+06	2.87722e+06	1.28347e+07	1.30883e+06	7.65578e+06	9.61876e+07	3.88363e+07	1.91743e+08	1.79872e+08	1.9834e+08
P49792	RANBP2	E3 SUMO-protein ligase RanBP2	0	1.39183e+06	0	5.22358e+06	4.38176e+06	1.43523e+07	1.06105e+07	348622	0	0	0	0	6.73274e+06	3.62858e+06	1.35844e+07	1.70753e+07	1.10963e+07
P49821	NDUFV1	NADH dehydrogenase [ubiquinone] flavoprotein 1, mitochondrial	117200	424455	0	3.01317e+06	2.18518e+06	7.00445e+06	5.33522e+06	0	0	181559	156626	93796.9	663846	459776	1.89232e+06	1.98105e+06	1.79273e+06
P49848	TAF6	Transcription initiation factor TFIID subunit 6	2.73149e+06	876346	816849	1.1634e+07	8.63715e+06	3.02877e+07	2.45943e+07	115677	390432	1.05898e+06	512623	0	2.73977e+06	1.34948e+06	5.58344e+06	5.63049e+06	3.4225e+06
P49862	KLK7	Kallikrein-7	533663	957015	0	338661	0	1.69212e+06	607474	0	0	167080	309781	83170.8	237982	341675	0	7.89634e+06	1.8732e+06
P49914	MTHFS	5-formyltetrahydrofolate cyclo-ligase	0	0	0	401435	293216	509001	370005	0	0	0	0	0	0	0	0	0	0
P49915	GMPS	GMP synthase [glutamine-hydrolyzing]	65738.5	36479.8	0	340073	266660	360118	523931	0	0	0	34479.6	0	0	0	125675	0	0
P50213	IDH3A	Isocitrate dehydrogenase [NAD] subunit alpha, mitochondrial	0	36767.7	0	1.0751e+06	320911	1.31357e+06	1.26114e+06	0	0	0	0	0	0	0	0	0	0
P50238	CRIP1	Cysteine-rich protein 1	0	0	0	228417	275914	795265	472499	0	0	27413.3	86332.7	71270.7	403042	39009.3	2.26574e+06	3.22459e+06	1.73443e+06
P50281	MMP14	Matrix metalloproteinase-14	0	0	0	983898	1.31656e+06	2.40559e+06	2.62171e+06	0	0	0	0	0	0	0	298041	0	0
P50336	PPOX	Protoporphyrinogen oxidase	0	0	0	458630	635935	539375	624369	0	0	0	0	0	0	162855	457411	273464	302268
P50395	GDI2	Rab GDP dissociation inhibitor beta	0	259562	0	1.26784e+06	1.28585e+06	1.9965e+06	1.39113e+06	0	0	0	0	65543.4	714778	551173	813006	1.01319e+06	628009
P50402	EMD	Emerin	89007.7	869804	637266	3.49561e+06	1.05368e+07	1.47336e+07	1.1185e+07	0	0	290063	322310	236907	1.08049e+06	715171	3.73282e+06	5.18813e+06	4.51496e+06
P50454	SERPINH1	Serpin H1	1.00358e+06	1.84164e+06	446128	9.66451e+06	1.12705e+07	4.43566e+07	4.1759e+07	466524	59607.6	0	153995	0	1.4727e+06	402251	2.6219e+06	3.41243e+06	1.84441e+06
P50502|Q8IZP2	ST13|ST13P4	Hsc70-interacting protein|Putative protein FAM10A4	0	123045	0	1.96925e+06	1.63619e+06	2.04155e+06	2.8536e+06	0	0	0	0	0	624399	0	635117	698910	577945
P50552	VASP	Vasodilator-stimulated phosphoprotein	0	182512	0	998614	1.68741e+06	2.25545e+06	1.56848e+06	0	0	0	0	0	0	0	164319	232871	244418
P50570	DNM2	Dynamin-2	0	159146	0	2.2485e+06	2.35756e+06	4.21079e+06	3.15271e+06	0	0	0	0	0	553521	260478	3.96903e+06	3.76958e+06	2.7267e+06
P50613	CDK7	Cyclin-dependent kinase 7	0	0	0	108783	102880	0	299768	0	0	0	0	0	0	0	0	0	0
P50750	CDK9	Cyclin-dependent kinase 9	0	0	0	94092.9	413601	562438	324707	0	0	0	0	0	43641.4	0	0	0	0
P50851	LRBA	Lipopolysaccharide-responsive and beige-like anchor protein	62817	173229	111878	809427	582681	1.21326e+06	1.1862e+06	0	79467.9	79761.3	0	0	467121	0	747369	1.06045e+06	551107
P50895	BCAM	Basal cell adhesion molecule	1.25818e+06	3.1747e+06	2.17788e+06	9.53923e+06	6.8815e+06	1.62882e+07	1.66562e+07	0	3.7286e+06	2.47992e+06	1.41935e+06	1.09842e+06	7.03139e+06	2.82193e+06	2.74584e+07	3.18362e+07	1.83156e+07
P50897	PPT1	Palmitoyl-protein thioesterase 1	0	0	0	685701	789962	1.42746e+06	1.81505e+06	0	0	0	0	0	1.45218e+06	320246	4.22515e+06	5.12841e+06	3.30392e+06
P50914	RPL14	Large ribosomal subunit protein eL14	323601	233243	105894	1.51203e+06	2.01331e+06	6.58219e+06	6.48887e+06	0	0	106795	45152.2	74387.4	762240	232993	1.78903e+06	3.66716e+06	963091
P50990	CCT8	T-complex protein 1 subunit theta	502501	1.42105e+06	833526	1.54943e+07	1.59365e+07	2.83333e+07	3.39228e+07	0	1.18054e+06	376823	173690	0	1.76023e+06	677575	2.73128e+06	3.83931e+06	2.32446e+06
P50991	CCT4	T-complex protein 1 subunit delta	516138	1.07581e+06	655821	1.3043e+07	1.36405e+07	2.41254e+07	2.41696e+07	0	0	1.26364e+06	0	0	972862	588038	1.64828e+06	2.54302e+06	1.47534e+06
P50995	ANXA11	Annexin A11	602962	785896	75508	1.04218e+06	3.39036e+06	5.69011e+06	5.53821e+06	0	221164	335218	556421	0	809323	714836	235683	839092	737733
P51003	PAPOLA	Poly(A) polymerase alpha	0	0	0	128181	115590	173684	237122	0	0	0	0	0	0	0	0	0	0
P51114	FXR1	RNA-binding protein FXR1	0	66464.1	0	563922	1.19838e+06	1.77855e+06	1.79446e+06	0	0	0	0	0	84745	0	154060	241977	143456
P51148	RAB5C	Ras-related protein Rab-5C	0	0	0	594077	773289	1.14347e+06	1.36476e+06	0	0	0	0	0	113697	0	313280	412037	281932
P51149	RAB7A	Ras-related protein Rab-7a	227711	335846	156019	8.94601e+06	4.62512e+06	7.8385e+06	8.08526e+06	0	0	74223.4	89364.1	0	2.23407e+06	914389	4.45748e+06	4.37229e+06	3.40047e+06
P51153	RAB13	Ras-related protein Rab-13	0	0	0	0	349863	716107	609946	0	0	0	0	0	138147	0	292782	408940	204989
P51159	RAB27A	Ras-related protein Rab-27A	0	0	0	0	0	1.30566e+06	972860	0	0	0	0	0	0	0	0	244040	0
P51398	DAP3	Small ribosomal subunit protein mS29	0	0	0	893225	424343	1.24967e+06	847240	0	0	0	0	0	318825	0	218247	330236	378729
P51511	MMP15	Matrix metalloproteinase-15	0	0	0	4.30033e+06	3.93048e+06	6.54713e+06	7.98561e+06	0	0	1.16881e+06	139120	0	2.07312e+06	620582	5.1721e+06	5.10129e+06	4.2019e+06
P51553	IDH3G	Isocitrate dehydrogenase [NAD] subunit gamma, mitochondrial	0	185855	798568	536799	741018	1.01253e+06	1.03176e+06	0	0	61266.3	66097.7	88511.7	198587	136274	813547	717750	645388
P51571	SSR4	Translocon-associated protein subunit delta	0	171413	55550.1	2.58621e+06	2.32127e+06	8.70365e+06	9.33892e+06	0	0	0	0	0	1.1213e+06	709585	1.90479e+06	4.20329e+06	1.55319e+06
P51572	BCAP31	B-cell receptor-associated protein 31	174731	725610	222339	6.77653e+06	1.49273e+07	2.74437e+07	2.35786e+07	0	0	0	0	0	1.09993e+06	508219	2.61115e+06	4.28849e+06	2.98435e+06
P51610	HCFC1	Host cell factor 1	285780	897619	2.92755e+06	6.98943e+07	6.82092e+07	1.34132e+08	8.63533e+07	3.94793e+06	3.81172e+06	5.98991e+06	60414.1	3.46175e+06	4.09696e+07	1.46148e+07	7.44493e+07	7.58956e+07	6.37476e+07
P51648	ALDH3A2	Aldehyde dehydrogenase family 3 member A2	717110	437238	164801	1.22503e+07	1.38903e+07	2.42095e+07	2.33184e+07	0	0	337433	0	0	833464	346595	1.66574e+06	3.42891e+06	1.24912e+06
P51659	HSD17B4	Peroxisomal multifunctional enzyme type 2	0	878957	0	8.35277e+06	7.95026e+06	1.88858e+07	1.68294e+07	0	0	0	0	0	644253	273384	953274	2.40949e+06	574095
P51665	PSMD7	26S proteasome non-ATPase regulatory subunit 7	0	0	0	753686	1.06517e+06	3.19101e+06	2.96712e+06	0	0	0	0	0	0	804255	467118	1.23493e+06	0
P51688	SGSH	N-sulphoglucosamine sulphohydrolase	0	0	0	419899	1.14599e+06	1.02933e+06	926471	0	0	0	0	0	1.08761e+06	878895	4.44556e+06	3.98787e+06	3.00429e+06
P51787	KCNQ1	Potassium voltage-gated channel subfamily KQT member 1	0	0	0	0	0	0	690446	0	0	0	0	0	0	0	0	0	0
P51790	CLCN3	H(+)/Cl(-) exchange transporter 3	157843	0	0	3.65147e+06	1.30772e+06	5.25246e+06	5.70848e+06	0	0	0	0	0	1.13577e+06	271993	2.33794e+06	2.59173e+06	1.40941e+06
P51805	PLXNA3	Plexin-A3	581369	2.95531e+06	901170	230635	471193	503481	422147	0	0	400420	46923.9	540600	164422	387991	310078	405243	0
P51809	VAMP7	Vesicle-associated membrane protein 7	0	0	0	147447	170899	820222	915100	0	45280.2	0	0	0	0	0	72419.8	105502	0
P51884	LUM	Lumican	41290.9	0	0	0	0	494742	472267	0	110966	0	0	0	720843	260010	3.22185e+06	4.72684e+06	2.49729e+06
P51965	UBE2E1	Ubiquitin-conjugating enzyme E2 E1	0	0	0	1.09393e+06	1.05312e+06	1.81746e+06	575273	0	0	0	0	0	730324	266435	1.91518e+06	6.1216e+06	2.36757e+06
P51970	NDUFA8	NADH dehydrogenase [ubiquinone] 1 alpha subcomplex subunit 8	0	0	0	66548.1	36872.9	675268	445963	0	0	0	0	0	0	0	0	51533.8	50975.1
P51991	HNRNPA3	Heterogeneous nuclear ribonucleoprotein A3	0	0	0	568038	816048	2.24547e+06	1.95736e+06	0	0	0	47252	0	0	0	591513	830105	562404
P52209	PGD	6-phosphogluconate dehydrogenase, decarboxylating	103912	134573	0	1.3884e+06	748769	1.46843e+06	1.62682e+06	0	54391.3	0	47584.4	0	520234	115846	738657	646174	560007
P52272	HNRNPM	Heterogeneous nuclear ribonucleoprotein M	710833	2.76072e+06	1.14516e+06	1.25706e+07	1.69191e+07	4.43314e+07	2.92785e+07	1.8253e+06	699471	335342	1.19039e+06	747730	5.01499e+06	3.66332e+06	1.31465e+07	1.34939e+07	1.3343e+07
P52292	KPNA2	Importin subunit alpha-1	220723	484432	149395	6.32687e+06	5.92347e+06	1.01244e+07	1.04228e+07	0	189458	0	0	0	614310	258523	378042	657186	380647
P52298	NCBP2	Nuclear cap-binding protein subunit 2	0	0	0	435248	340721	417213	663915	0	0	0	0	0	0	0	0	235113	0
P52306	RAP1GDS1	Rap1 GTPase-GDP dissociation stimulator 1	36530.9	185822	98725.1	527003	372962	785327	993361	0	0	56525.6	74700.7	39713.4	128478	65245.4	0	0	0
P52429	DGKE	Diacylglycerol kinase epsilon	0	0	0	41814.9	30918.5	131214	104869	0	0	0	0	0	0	26612.1	0	0	0
P52434	POLR2H	DNA-directed RNA polymerases I, II, and III subunit RPABC3	0	0	0	0	0	514885	0	0	0	0	0	0	0	0	0	0	0
P52565	ARHGDIA	Rho GDP-dissociation inhibitor 1	162680	534659	125630	4.47078e+06	1.24062e+07	1.34693e+07	1.46502e+07	0	0	0	0	0	684036	0	1.39876e+06	1.93031e+06	1.42608e+06
P52566	ARHGDIB	Rho GDP-dissociation inhibitor 2	123142	0	97993.2	798188	1.4068e+06	2.39487e+06	1.98535e+06	0	0	0	0	0	0	0	0	0	0
P52594	AGFG1	Arf-GAP domain and FG repeat-containing protein 1	0	0	0	1.99131e+06	3.53833e+06	6.67853e+06	4.43202e+06	0	472452	0	79016.8	0	721825	268983	3.86275e+06	3.82008e+06	1.64188e+06
P52597	HNRNPF	Heterogeneous nuclear ribonucleoprotein F	0	164137	0	1.96018e+06	2.30315e+06	5.31305e+06	5.09736e+06	0	0	0	101413	0	1.46893e+06	944633	2.93164e+06	4.1924e+06	2.31007e+06
P52756	RBM5	RNA-binding protein 5	0	0	0	488567	0	0	363784	0	0	0	0	0	0	0	0	0	0
P52799	EFNB2	Ephrin-B2	0	0	0	0	0	446200	310862	0	0	0	0	0	0	0	0	164177	0
P52907	CAPZA1	F-actin-capping protein subunit alpha-1	0	1.03266e+06	599975	1.43138e+06	2.53228e+06	8.88816e+06	6.98889e+06	0	0	0	95857.7	0	273622	403774	1.5301e+06	2.96241e+06	1.5048e+06
P52943	CRIP2	Cysteine-rich protein 2	0	0	0	412081	433268	996260	893369	0	53824.3	211229	234138	280228	431349	507613	2.16898e+06	3.05945e+06	2.24012e+06
P52948	NUP98	Nuclear pore complex protein Nup98-Nup96	534584	375257	184709	2.57567e+07	5.22367e+07	1.09751e+08	8.64082e+07	0	0	225281	1.09691e+06	343794	9.66199e+06	4.8819e+06	2.86541e+07	2.97157e+07	2.13545e+07
P53007	SLC25A1	Tricarboxylate transport protein, mitochondrial	151345	255403	208317	4.34266e+06	4.35218e+06	1.4434e+07	8.38606e+06	0	118848	317221	533472	215376	4.49679e+06	1.7244e+06	1.33728e+07	1.52621e+07	9.91359e+06
P53367	ARFIP1	Arfaptin-1	118399	292666	210803	2.13146e+06	2.33733e+06	3.99071e+06	4.17555e+06	0	24623.2	112904	242131	52649.2	745128	422873	1.32261e+06	1.51601e+06	1.23474e+06
P53396	ACLY	ATP-citrate synthase	385019	605654	0	1.40513e+06	1.93317e+06	4.26479e+06	5.90821e+06	0	102077	262205	966178	0	447641	1.09716e+07	639781	1.11826e+06	1.11287e+06
P53582	METAP1	Methionine aminopeptidase 1	0	0	0	65602	48786.7	622528	291910	0	0	0	0	0	0	0	126413	279760	0
P53597	SUCLG1	Succinate--CoA ligase [ADP/GDP-forming] subunit alpha, mitochondrial	0	0	0	144866	0	395452	202605	0	0	0	0	0	0	0	0	0	0
P53618	COPB1	Coatomer subunit beta	105229	0	0	1.73153e+06	1.48919e+06	3.663e+06	1.94605e+06	0	0	0	0	0	364225	0	586256	446082	0
P53621	COPA	Coatomer subunit alpha	420045	333264	175432	4.50696e+06	5.27655e+06	1.16673e+07	8.34059e+06	0	0	0	72094.6	0	1.60158e+06	1.33604e+06	2.64589e+06	3.23152e+06	1.67994e+06
P53634	CTSC	Dipeptidyl peptidase 1	0	0	0	2.43242e+06	1.72454e+06	6.4315e+06	5.16245e+06	0	0	154908	84498.1	111101	9.89844e+06	4.93854e+06	4.21324e+07	7.03647e+07	2.75187e+07
P53675	CLTCL1	Clathrin heavy chain 2	0	0	0	0	284577	1.55846e+06	1.13849e+06	0	0	0	0	0	0	0	0	0	0
P53677	AP3M2	AP-3 complex subunit mu-2	0	0	0	802826	464927	813361	898013	0	0	0	0	0	353544	214323	850216	1.12684e+06	715043
P53680	AP2S1	AP-2 complex subunit sigma	0	153915	98444.2	1.73463e+06	1.24044e+06	2.86211e+06	3.25099e+06	0	0	0	0	0	264887	0	542925	627586	276905
P53701	HCCS	Holocytochrome c-type synthase	0	0	0	703555	548573	943139	1.02434e+06	0	0	0	0	0	0	0	0	0	0
P53801	PTTG1IP	Pituitary tumor-transforming gene 1 protein-interacting protein	0	0	0	2.30268e+06	958493	5.18824e+06	3.98546e+06	0	0	0	0	0	852642	204341	3.72627e+06	5.82028e+06	1.66851e+06
P53990	IST1	IST1 homolog	0	466060	786212	367638	980270	1.71306e+06	1.78052e+06	0	0	94535.6	0	0	110214	0	533918	0	0
P53992	SEC24C	Protein transport protein Sec24C	264570	1.29131e+06	185065	2.25468e+07	2.52472e+07	5.96495e+07	4.84462e+07	0	628102	742903	0	0	2.52888e+07	1.14488e+07	4.29446e+07	5.64601e+07	3.90599e+07
P54105	CLNS1A	Methylosome subunit pICln	0	0	0	203490	219869	344862	409312	0	0	0	0	0	0	0	0	0	0
P54136	RARS1	Arginine--tRNA ligase, cytoplasmic	731430	0	0	2.93898e+06	1.63321e+06	3.72606e+06	3.24645e+06	331638	0	0	0	0	1.90486e+06	456479	2.21702e+06	1.89904e+06	1.19011e+06
P54253	ATXN1	Ataxin-1	0	0	0	2.9424e+06	1.34119e+06	3.01481e+06	2.09058e+06	0	0	181306	0	0	854744	530555	1.69956e+06	1.37739e+06	1.01965e+06
P54259	ATN1	Atrophin-1	68661.8	102831	0	2.66259e+06	1.80527e+06	7.76019e+06	2.67205e+06	0	0	0	0	0	922572	543950	2.10683e+06	2.92301e+06	1.51901e+06
P54289	CACNA2D1	Voltage-dependent calcium channel subunit alpha-2/delta-1	3.28618e+07	1.66424e+06	1.86185e+06	1.24194e+07	7.31203e+06	2.54959e+07	2.33393e+07	1.79487e+08	6.07838e+07	6.53068e+08	1.78668e+06	3.49654e+08	1.35007e+07	4.04279e+06	5.55854e+07	7.95709e+07	4.25909e+07
P54577	YARS1	Tyrosine--tRNA ligase, cytoplasmic	0	0	0	281955	385151	687660	841011	0	0	0	0	0	0	0	126318	352098	266471
P54578	USP14	Ubiquitin carboxyl-terminal hydrolase 14	0	0	0	161887	132103	426182	355502	0	0	0	0	0	0	0	210111	170187	0
P54619	PRKAG1	5'-AMP-activated protein kinase subunit gamma-1	245801	0	0	2.04177e+06	3.81236e+06	4.57027e+06	3.99803e+06	0	0	0	0	0	455566	298763	785002	520175	3.00535e+06
P54652	HSPA2	Heat shock-related 70 kDa protein 2	45019.8	224038	139472	1.45987e+06	2.95449e+06	8.42111e+06	6.10338e+06	0	0	86991.6	48526.6	42735.3	228033	0	279138	1.16106e+06	943405
P54709	ATP1B3	Sodium/potassium-transporting ATPase subunit beta-3	155610	73748.3	298323	6.3e+06	4.18577e+06	1.15257e+07	1.77863e+07	0	108812	299657	0	0	1.16551e+06	181248	1.81241e+06	3.10586e+06	2.13343e+06
P54727	RAD23B	UV excision repair protein RAD23 homolog B	201125	6.73501e+07	3.24203e+07	3.93835e+06	5.16479e+06	8.50323e+06	1.09767e+07	91283.7	269647	138085	8.32652e+06	125598	2.12314e+06	561105	5.48392e+06	6.47217e+06	5.0853e+06
P54753	EPHB3	Ephrin type-B receptor 3	0	0	0	315606	273005	305426	382118	0	127465	83265.2	18743.6	0	543512	448749	935634	1.65558e+06	1.00126e+06
P54756	EPHA5	Ephrin type-A receptor 5	0	0	0	0	314798	820831	780495	0	0	0	0	0	56422.8	113334	556991	630193	599313
P54760	EPHB4	Ephrin type-B receptor 4	0	0	0	4.09493e+06	2.63628e+06	4.5108e+06	5.56235e+06	0	0	0	0	0	1.36965e+06	612683	6.39337e+06	6.09775e+06	5.04578e+06
P54802	NAGLU	Alpha-N-acetylglucosaminidase	0	0	0	0	0	0	281066	0	0	0	0	0	0	0	268438	283026	102592
P54819	AK2	Adenylate kinase 2, mitochondrial	223417	445653	236023	4.23502e+06	5.30638e+06	1.29074e+07	6.4727e+06	0	0	0	0	0	314748	149301	1.06817e+06	1.26795e+06	799563
P54886	ALDH18A1	Delta-1-pyrroline-5-carboxylate synthase	0	0	0	229003	114527	384745	237791	0	0	0	0	0	0	0	48456.2	69281.4	0
P54920	NAPA	Alpha-soluble NSF attachment protein	0	0	0	0	42614.2	422649	411858	0	0	0	0	0	0	0	0	0	0
P55010	EIF5	Eukaryotic translation initiation factor 5	47657.4	0	36864.7	848192	1.00475e+06	1.57481e+06	2.3718e+06	0	0	0	0	0	0	0	0	0	0
P55011	SLC12A2	Solute carrier family 12 member 2	224414	0	0	1.84908e+06	952338	3.35021e+06	3.67334e+06	0	0	0	0	0	2.95669e+06	1.15341e+06	1.09159e+07	9.02635e+06	8.04813e+06
P55039	DRG2	Developmentally-regulated GTP-binding protein 2	0	0	0	272207	329554	367649	790947	0	0	55363.4	42481.7	0	0	0	281397	218866	200517
P55058	PLTP	Phospholipid transfer protein	0	246143	0	2.0773e+06	3.06012e+06	1.05186e+07	1.06099e+07	0	0	0	0	0	1.048e+06	609223	6.10671e+06	9.34574e+06	2.99665e+06
P55060	CSE1L	Exportin-2	713991	769257	273281	3.57496e+06	9.21943e+06	1.78206e+07	1.48572e+07	2.33828e+06	0	0	0	0	1.20883e+06	292189	1.3234e+06	1.63789e+06	914444
P55072	VCP	Transitional endoplasmic reticulum ATPase	470045	1.23876e+06	1.05325e+06	1.17778e+07	8.23221e+06	2.81615e+07	1.8564e+07	0	0	471106	674513	531270	1.76886e+06	533643	2.88257e+06	5.00622e+06	3.02539e+06
P55084	HADHB	Trifunctional enzyme subunit beta, mitochondrial	396963	690535	299462	4.02953e+06	4.18198e+06	1.0086e+07	9.66028e+06	0	186342	304539	91451.9	0	472101	894428	1.31317e+06	618659	611704
P55198	MLLT6	Protein AF-17	0	0	0	729998	0	7.84459e+06	0	0	0	0	0	0	0	657344	0	0	0
P55209	NAP1L1	Nucleosome assembly protein 1-like 1	0	41936	0	1.45305e+06	1.19865e+06	1.96603e+06	1.95649e+06	0	0	0	0	0	0	0	0	350577	0
P55265	ADAR	Double-stranded RNA-specific adenosine deaminase	126504	301662	111999	1.47185e+06	3.2904e+06	1.06199e+07	7.19719e+06	0	0	905646	0	963434	660577	313474	3.48531e+06	3.75635e+06	1.79626e+06
P55268	LAMB2	Laminin subunit beta-2	1.6754e+06	3.51903e+06	2.08086e+06	2.00386e+07	1.18773e+07	2.52351e+07	2.39449e+07	1.31407e+06	400352	788528	1.04373e+06	145494	4.31696e+06	2.40073e+06	9.01771e+06	1.10042e+07	9.74236e+06
P55285	CDH6	Cadherin-6	0	0	0	399379	170401	0	498520	0	0	0	0	0	163453	127627	332731	705076	666623
P55287	CDH11	Cadherin-11	0	0	0	0	0	874078	1.16902e+06	0	0	0	0	0	38682.4	0	0	0	0
P55317	FOXA1	Hepatocyte nuclear factor 3-alpha	0	0	0	643349	580418	2.44513e+06	1.53899e+06	0	0	0	0	0	595277	266473	3.42782e+06	2.91496e+06	1.08105e+06
P55735	SEC13	Protein SEC13 homolog	0	0	62214.1	3.68214e+06	3.50002e+06	5.93229e+06	5.83201e+06	0	0	0	0	0	385614	162420	884248	880601	808426
P55769	SNU13	NHP2-like protein 1	0	124451	0	2.72869e+06	2.99878e+06	5.4594e+06	3.7878e+06	0	0	0	0	0	1.34972e+06	509860	2.59723e+06	2.56123e+06	2.21657e+06
P55771	PAX9	Paired box protein Pax-9	0	0	0	2.97294e+06	1.94719e+06	4.20365e+06	3.9353e+06	0	497118	0	0	0	1.77801e+06	1.68724e+06	4.54477e+06	6.31046e+06	4.62144e+06
P55786	NPEPPS	Puromycin-sensitive aminopeptidase	0	0	0	0	42637.1	336714	307958	0	0	0	0	0	53371.7	0	132828	826215	86266.2
P55795	HNRNPH2	Heterogeneous nuclear ribonucleoprotein H2	0	0	0	0	0	878319	927384	0	0	0	0	0	0	0	0	0	0
P55809	OXCT1	Succinyl-CoA:3-ketoacid coenzyme A transferase 1, mitochondrial	0	28261.6	0	0	0	597611	791672	0	0	0	0	0	0	0	0	0	0
P55854|P61956|Q6EEV6	SUMO3|SUMO2|SUMO4	Small ubiquitin-related modifier 3|Small ubiquitin-related modifier 2|Small ubiquitin-related modifier 4	204718	230203	132790	1.11091e+06	4.30772e+06	3.35094e+06	6.31485e+06	0	208412	27269.1	28844.8	0	336428	379416	1.60231e+06	1.49623e+06	1.3576e+06
P55884	EIF3B	Eukaryotic translation initiation factor 3 subunit B	0	0	0	1.75431e+06	1.09116e+06	3.11948e+06	3.14746e+06	0	0	0	0	0	251824	0	0	0	0
P55957	BID	BH3-interacting domain death agonist	0	0	0	270652	846125	1.23835e+06	1.21308e+06	0	0	0	0	0	0	0	0	0	0
P56134	ATP5MF	ATP synthase subunit f, mitochondrial	223222	225628	0	895216	1.35196e+06	2.13905e+06	4.15721e+06	0	0	149488	132877	0	551992	635907	1.29476e+06	1.50763e+06	1.14104e+06
P56182	RRP1	Ribosomal RNA processing protein 1 homolog A	0	257424	0	296319	307410	729897	786306	0	117963	0	0	0	0	0	299498	478578	0
P56192	MARS1	Methionine--tRNA ligase, cytoplasmic	0	0	0	368281	390165	1.29021e+06	1.24784e+06	0	0	0	46528.2	0	0	0	0	0	114910
P56199	ITGA1	Integrin alpha-1	0	971983	329670	4.36594e+06	4.93646e+06	1.16391e+07	1.15077e+07	0	0	0	254689	0	2.55018e+06	861821	9.26383e+06	7.81093e+06	8.58539e+06
P56373	P2RX3	P2X purinoceptor 3	0	0	0	0	0	0	0	0	0	0	0	0	203456	0	0	1.08538e+06	0
P56381|Q5VTU8	ATP5F1E|ATP5F1EP2	ATP synthase subunit epsilon, mitochondrial|ATP synthase subunit epsilon-like protein, mitochondrial	0	0	0	388511	662523	897666	679356	0	0	0	0	34381.2	262111	409383	982623	775236	685335
P56537	EIF6	Eukaryotic translation initiation factor 6	63506.4	77888.4	42232.8	988582	1.0457e+06	1.74527e+06	1.42892e+06	0	0	61616.7	43558.4	0	498898	322057	778190	2.10301e+06	891629
P56556	NDUFA6	NADH dehydrogenase [ubiquinone] 1 alpha subcomplex subunit 6	0	24110	0	373592	260034	701313	848738	0	0	0	10604.6	0	86841.6	0	97606.1	160168	130153
P56749	CLDN12	Claudin-12	0	0	0	166068	92659.5	415667	285073	0	0	0	0	0	118680	45566.6	614029	635643	720708
P56937	HSD17B7	3-keto-steroid reductase/17-beta-hydroxysteroid dehydrogenase 7	0	0	0	58336	95195.6	312865	302788	0	0	0	0	0	0	0	0	0	0
P57088	TMEM33	Transmembrane protein 33	245540	22112.3	24582.7	2.96962e+06	1.76729e+06	5.57149e+06	8.28624e+06	0	0	0	0	0	486863	405498	1.55919e+06	1.59585e+06	729234
P57105	SYNJ2BP	Synaptojanin-2-binding protein	0	0	0	128512	459163	729345	568359	0	0	0	0	0	0	0	94255.2	0	0
P57735	RAB25	Ras-related protein Rab-25	0	147037	0	1.27749e+06	1.27812e+06	2.83462e+06	1.48481e+06	0	0	0	0	0	635019	162076	984215	1.15994e+06	1.04989e+06
P57764	GSDMD	Gasdermin-D	0	25628.6	0	274809	304849	640653	382550	0	0	0	0	0	0	0	0	0	0
P58107	EPPK1	Epiplakin	2.34465e+06	3.65557e+06	2.33167e+06	3.14195e+07	3.79295e+07	7.33985e+07	8.21742e+07	364183	1.26252e+06	4.11197e+06	4.85034e+06	3.9496e+06	2.18326e+07	9.89261e+06	5.18086e+07	6.67331e+07	4.94265e+07
P58335	ANTXR2	Anthrax toxin receptor 2	0	0	0	3.89187e+06	4.51155e+06	2.14963e+06	2.82613e+06	23238.7	384044	0	90940.8	0	336039	96912.4	784293	859637	1.00037e+06
P59998	ARPC4	Actin-related protein 2/3 complex subunit 4	132522	297064	0	2.72364e+06	2.30808e+06	4.31283e+06	5.58909e+06	0	0	87211.2	0	0	738674	146514	1.58985e+06	2.09893e+06	1.40592e+06
P60033	CD81	CD81 antigen	0	0	0	52953.7	50657.8	719560	588707	0	0	0	0	0	0	0	0	0	0
P60059	SEC61G	Protein transport protein Sec61 subunit gamma	0	0	0	300333	169258	773235	645815	0	0	0	0	0	236026	110076	242466	422196	218000
P60174	TPI1	Triosephosphate isomerase	1.6493e+06	343282	159560	1.39068e+06	2.09679e+06	4.99915e+06	4.64914e+06	0	278029	214928	272811	255895	1.2578e+06	381068	6.60762e+06	2.08127e+07	3.75693e+06
P60228	EIF3E	Eukaryotic translation initiation factor 3 subunit E	2.54915e+06	3.68219e+06	3.33459e+06	3.95785e+06	5.26997e+06	9.39028e+06	9.4078e+06	0	4.13193e+06	1.90404e+06	0	0	4.95155e+06	0	1.21735e+06	0	417640
P60468	SEC61B	Protein transport protein Sec61 subunit beta	208461	490046	241235	4.19517e+06	1.29729e+07	1.9998e+07	2.07287e+07	0	0	0	0	113033	927970	671136	8.70894e+06	5.25963e+06	4.08389e+06
P60602	ROMO1	Reactive oxygen species modulator 1	0	188454	0	965491	419647	1.43897e+06	1.07704e+06	0	0	0	0	0	801198	1.00914e+06	1.96238e+06	4.87897e+06	2.44397e+06
P60660	MYL6	Myosin light polypeptide 6	0	102064	135187	2.70634e+06	2.48683e+06	4.68601e+06	4.32675e+06	0	0	0	0	0	516116	0	0	0	562369
P60709	ACTB	Actin, cytoplasmic 1	53167.7	519658	323058	4.83993e+06	3.58056e+06	7.57586e+06	4.52716e+06	0	0	115146	58568.4	56976.1	778007	323110	718458	910242	715626
P60842	EIF4A1	Eukaryotic initiation factor 4A-I	282923	726443	451706	8.97785e+06	8.49541e+06	1.71103e+07	1.87833e+07	0	0	0	0	0	1.75818e+06	279543	1.11549e+06	1.21458e+06	846680
P60866	RPS20	Small ribosomal subunit protein uS10	0	144817	0	2.47963e+06	2.47444e+06	9.92656e+06	6.60449e+06	0	0	0	0	0	986334	454104	3.5405e+06	2.45006e+06	1.41407e+06
P60900	PSMA6	Proteasome subunit alpha type-6	225775	226370	0	1.45127e+06	1.11622e+06	2.24121e+06	2.00389e+06	0	0	205265	0	0	738398	259467	1.04556e+06	5.03828e+06	962801
P60903	S100A10	Protein S100-A10	0	158566	0	1.81703e+06	1.67981e+06	5.59885e+06	7.31367e+06	0	0	193201	0	0	220023	125316	824715	1.03662e+06	921126
P60953	CDC42	Cell division control protein 42 homolog	16747.6	0	11301.5	313369	854062	1.80454e+06	1.85745e+06	0	163500	0	0	0	148601	101563	730340	1.47997e+06	186790
P60981	DSTN	Destrin	145058	183964	110603	1.99312e+06	3.79956e+06	7.39887e+06	5.77989e+06	0	0	0	27489.5	10666.3	468895	152350	1.02337e+06	1.29477e+06	856489
P61009	SPCS3	Signal peptidase complex subunit 3	37218.4	51649.8	60784.3	1.31046e+06	2.95959e+06	4.42004e+06	8.7909e+06	0	0	18597.3	11949.4	0	346189	154002	886908	752219	818373
P61011	SRP54	Signal recognition particle subunit SRP54	0	244081	0	1.04578e+06	2.56012e+06	7.28901e+06	5.93805e+06	0	0	0	0	262696	621380	425047	761635	5.26595e+06	1.02412e+06
P61019	RAB2A	Ras-related protein Rab-2A	91255.3	0	0	5.03482e+06	2.11504e+06	6.08839e+06	5.8229e+06	0	0	0	0	0	659486	0	934459	1.4128e+06	630928
P61020	RAB5B	Ras-related protein Rab-5B	0	0	0	227285	0	314239	226460	0	0	0	0	0	0	0	0	0	0
P61026	RAB10	Ras-related protein Rab-10	12203.6	41762	20013.2	529588	966374	2.07431e+06	1.8296e+06	0	0	15595	0	0	101226	62341.9	799180	260570	452269
P61077	UBE2D3	Ubiquitin-conjugating enzyme E2 D3	94536.1	143237	0	1.18009e+06	4.87223e+06	9.46821e+06	7.39813e+06	0	0	0	14470.4	0	719212	0	610490	1.67327e+06	1.26603e+07
P61081	UBE2M	NEDD8-conjugating enzyme Ubc12	0	213786	0	4.71107e+06	4.10862e+06	7.37597e+06	7.37504e+06	0	0	0	0	0	0	0	0	0	0
P61086	UBE2K	Ubiquitin-conjugating enzyme E2 K	0	478344	311273	4.23759e+06	8.94487e+06	1.48008e+07	1.52637e+07	0	0	0	0	0	0	0	2.2125e+06	0	458005
P61088	UBE2N	Ubiquitin-conjugating enzyme E2 N	88275.8	325374	145719	3.96585e+06	5.94557e+06	1.06274e+07	9.88922e+06	0	0	0	0	273677	0	0	1.08322e+06	1.75577e+06	608451
P61106	RAB14	Ras-related protein Rab-14	116533	213013	0	4.70277e+06	3.89042e+06	5.5791e+06	6.23383e+06	0	0	0	0	0	1.22989e+06	465533	3.09553e+06	4.05225e+06	2.10556e+06
P61158|Q9P1U1	ACTR3|ACTR3B	Actin-related protein 3|Actin-related protein 3B	46341.9	0	37584.5	0	0	522612	1.30138e+06	0	0	0	68799.2	0	0	0	0	0	0
P61160	ACTR2	Actin-related protein 2	0	0	0	186645	357893	661186	948650	0	0	0	0	0	71075.8	0	127337	0	468347
P61165	TMEM258	Transmembrane protein 258	0	0	0	0	0	0	0	0	0	0	0	0	102610	70566.8	200898	222111	210900
P61201	COPS2	COP9 signalosome complex subunit 2	0	0	0	1.05265e+06	847748	4.69149e+06	5.91998e+06	0	0	0	0	0	0	0	0	0	362199
P61204|P84077	ARF3|ARF1	ADP-ribosylation factor 3|ADP-ribosylation factor 1	0	0	0	261954	308998	2.05039e+06	2.55454e+06	0	0	0	0	0	0	0	0	0	0
P61221	ABCE1	ATP-binding cassette sub-family E member 1	175487	185262	223640	2.71621e+06	2.86338e+06	4.18876e+06	5.491e+06	0	986294	0	0	0	681518	0	1.14875e+06	1.0287e+06	944845
P61224|P62834	RAP1B|RAP1A	Ras-related protein Rap-1b|Ras-related protein Rap-1A	90058.6	69234.6	62567	936286	901632	2.67663e+06	2.56279e+06	0	0	554037	22222.2	0	363013	244836	784547	1.16765e+06	351683
P61247	RPS3A	Small ribosomal subunit protein eS1	0	665363	358246	7.56872e+06	1.013e+07	2.41244e+07	1.60938e+07	0	210959	926463	187757	0	1.96666e+06	803593	2.80822e+06	3.3277e+06	2.54188e+06
P61254|Q9UNX3	RPL26|RPL26L1	Large ribosomal subunit protein uL24|Ribosomal protein uL24-like	148362	282199	95730.5	647885	718700	1.89714e+06	1.91998e+06	0	707415	43139.8	34032.6	0	148997	67105.8	288582	414293	176776
P61289	PSME3	Proteasome activator complex subunit 3	0	94686.4	0	2.78835e+06	2.24021e+06	3.74088e+06	5.26011e+06	0	0	0	0	0	277608	0	0	174694	0
P61313	RPL15	Large ribosomal subunit protein eL15	316355	203816	0	548761	857516	1.5151e+06	2.22464e+06	0	251268	1.90426e+06	2.30928e+06	1.42966e+06	4.73853e+06	2.72148e+06	2.50061e+07	2.56995e+07	1.08032e+07
P61326	MAGOH	Protein mago nashi homolog	0	43256.8	28069.1	397451	336507	188539	305596	0	0	0	0	0	100927	93632.3	0	178052	0
P61353	RPL27	Large ribosomal subunit protein eL27	60138.3	0	0	904009	507043	1.20778e+06	1.33905e+06	0	0	0	0	0	893221	298112	1.90135e+06	2.86009e+06	856149
P61421	ATP6V0D1	V-type proton ATPase subunit d 1	209921	0	0	720087	427817	991211	888283	0	0	1.18041e+06	0	0	60438.2	24685.7	123310	206894	0
P61513	RPL37A	Large ribosomal subunit protein eL43	0	0	0	532719	334184	465023	491304	0	0	0	0	0	363862	148035	982236	817224	753755
P61619	SEC61A1	Protein transport protein Sec61 subunit alpha isoform 1	0	733836	471357	5.26461e+06	9.03289e+06	1.89868e+07	1.78423e+07	0	0	0	0	0	771512	1.53735e+06	2.04937e+06	2.47174e+06	1.63142e+06
P61626	LYZ	Lysozyme C	327104	724975	384712	961956	2.22834e+06	2.1563e+06	1.86709e+06	0	325004	319668	0	187262	2.39622e+06	497478	1.24672e+06	5.12055e+06	647989
P61758	VBP1	Prefoldin subunit 3	0	23979	0	354347	324415	875592	823224	0	0	0	0	0	0	0	0	0	91175.6
P61764	STXBP1	Syntaxin-binding protein 1	0	0	21813.9	0	316176	400869	546820	0	0	0	0	0	0	0	0	0	0
P61803	DAD1	Dolichyl-diphosphooligosaccharide--protein glycosyltransferase subunit DAD1	340063	418080	157064	1.45756e+07	1.55428e+07	2.29135e+07	2.559e+07	0	0	0	112877	36126.9	1.05184e+07	3.24708e+06	1.81987e+07	1.48142e+07	1.56813e+07
P61916	NPC2	NPC intracellular cholesterol transporter 2	0	0	0	0	0	0	0	0	0	0	0	0	591814	236513	3.2871e+06	4.01555e+06	3.47065e+06
P61923	COPZ1	Coatomer subunit zeta-1	0	0	0	517498	568677	1.83262e+06	964792	0	533396	0	0	0	0	0	0	0	0
P61960	UFM1	Ubiquitin-fold modifier 1	0	0	0	221694	279989	601234	571427	0	0	0	0	0	0	0	0	0	0
P61962	DCAF7	DDB1- and CUL4-associated factor 7	0	0	0	317926	234251	683313	810279	0	0	0	0	0	71628.2	0	0	208842	81951.6
P61964	WDR5	WD repeat-containing protein 5	0	0	0	720029	784319	1.28565e+06	955078	0	0	36193.5	0	27795.3	125140	110577	507877	454554	852977
P61966	AP1S1	AP-1 complex subunit sigma-1A	0	0	47397.9	1.32377e+06	1.08876e+06	2.21847e+06	1.89932e+06	0	0	0	0	0	0	0	146231	0	0
P61970	NUTF2	Nuclear transport factor 2	0	25521.8	16990.7	541662	594771	965134	834823	0	0	0	0	0	0	0	170401	523059	179674
P61978	HNRNPK	Heterogeneous nuclear ribonucleoprotein K	279711	1.47912e+06	382376	1.5743e+07	1.45862e+07	7.43029e+07	5.28383e+07	4.09193e+06	33665.6	146869	143042	187271	1.46334e+06	803945	2.64245e+06	3.21436e+06	2.97678e+06
P61981	YWHAG	14-3-3 protein gamma	287745	666599	360227	3.523e+06	1.1988e+07	1.88594e+07	1.11151e+07	0	0	227792	259698	175515	658208	271453	2.26197e+06	2.83668e+06	2.41786e+06
P62081	RPS7	Small ribosomal subunit protein eS7	0	274348	0	1.1523e+06	1.25636e+06	5.60777e+06	4.47627e+06	0	0	0	0	0	187850	0	443654	562117	341909
P62136	PPP1CA	Serine/threonine-protein phosphatase PP1-alpha catalytic subunit	0	0	0	407024	605887	1.24702e+06	1.21462e+06	0	0	0	0	0	0	0	0	0	0
P62140	PPP1CB	Serine/threonine-protein phosphatase PP1-beta catalytic subunit	113995	116799	69278.4	524612	984414	1.13332e+06	1.48497e+06	0	0	36244.9	52863.2	0	177683	142638	404227	473114	538104
P62191	PSMC1	26S proteasome regulatory subunit 4	0	0	0	1.0617e+06	821289	1.36681e+06	2.00644e+06	0	0	0	0	0	0	0	0	0	0
P62195	PSMC5	26S proteasome regulatory subunit 8	0	0	0	380167	820672	1.3558e+06	1.458e+06	0	0	0	0	0	0	0	0	0	297708
P62241	RPS8	Small ribosomal subunit protein eS8	396954	566115	0	6.46069e+06	2.90458e+06	6.41355e+06	6.85419e+06	0	0	139220	311535	157788	4.01523e+06	1.25262e+06	4.64551e+06	6.1873e+06	3.19647e+06
P62244	RPS15A	Small ribosomal subunit protein uS8	125646	248140	0	7.51027e+06	4.63969e+06	1.41672e+07	1.18718e+07	22621	41947.7	113698	115042	0	3.22769e+06	782022	5.11933e+06	5.98577e+06	3.61252e+06
P62249	RPS16	Small ribosomal subunit protein uS9	654664	797569	833203	1.49963e+07	1.03569e+07	2.99845e+07	2.75107e+07	0	1.13543e+06	2.47728e+06	229778	98455.4	3.66063e+06	1.80793e+06	5.76582e+06	7.23705e+06	4.21173e+06
P62258	YWHAE	14-3-3 protein epsilon	0	473309	246039	2.79254e+06	4.37674e+06	8.13433e+06	1.28121e+07	0	297854	391254	292306	0	1.53613e+06	709007	2.95459e+06	2.68625e+06	2.77372e+06
P62263	RPS14	Small ribosomal subunit protein uS11	139449	415647	304519	3.69681e+06	4.30793e+06	8.52456e+06	9.28891e+06	0	0	0	0	58452	736122	482920	2.14601e+06	2.43889e+06	1.59486e+06
P62266	RPS23	Small ribosomal subunit protein uS12	77077.7	165240	365898	1.84749e+06	987918	4.20105e+06	4.89811e+06	0	0	48957.6	0	0	1.33529e+06	263134	2.70965e+06	3.81334e+06	2.40935e+06
P62269	RPS18	Small ribosomal subunit protein uS13	387550	4.614e+06	1.66874e+06	8.04965e+06	1.94952e+07	3.58237e+07	2.4436e+07	0	49546.7	275751	360613	173525	1.42354e+06	528299	3.52377e+06	6.92038e+06	4.16521e+06
P62277	RPS13	Small ribosomal subunit protein uS15	308466	477044	382975	5.42142e+06	6.16239e+06	1.44154e+07	1.2142e+07	0	0	0	126693	51107.6	836491	233204	1.47365e+06	1.97018e+06	724475
P62280	RPS11	Small ribosomal subunit protein uS17	777361	779688	519430	4.77976e+06	5.53844e+06	1.05488e+07	1.22405e+07	191532	0	364865	485324	286018	2.67029e+06	1.95208e+06	7.98348e+06	1.00185e+07	7.25357e+06
P62304	SNRPE	Small nuclear ribonucleoprotein E	0	16161	0	313441	307423	841208	1.02604e+06	0	0	0	0	0	83046.7	0	426264	1.07564e+06	149135
P62306	SNRPF	Small nuclear ribonucleoprotein F	0	0	0	0	0	152135	213272	0	0	0	0	0	0	0	31277.3	113337	28072.4
P62316	SNRPD2	Small nuclear ribonucleoprotein Sm D2	0	0	0	359766	821591	2.51192e+06	2.82891e+06	0	0	0	0	0	700899	170213	1.4804e+06	2.54708e+06	1.23075e+06
P62318	SNRPD3	Small nuclear ribonucleoprotein Sm D3	20068.4	88105.9	23970.5	893750	754624	656239	884224	0	0	0	32848.8	0	175382	138004	308003	1.1921e+06	531204
P62330	ARF6	ADP-ribosylation factor 6	0	0	0	1.3085e+06	1.19132e+06	3.66727e+06	3.03105e+06	0	0	0	62760.6	0	224363	147344	806791	512449	147425
P62333	PSMC6	26S proteasome regulatory subunit 10B	203888	157389	0	2.52539e+06	2.37696e+06	4.42543e+06	3.98998e+06	0	0	0	0	0	339479	1.21455e+06	0	0	272746
P62341	SELENOT	Thioredoxin reductase-like selenoprotein T	0	0	0	759920	282213	522251	717657	0	0	0	0	0	0	0	0	112680	0
P62424	RPL7A	Large ribosomal subunit protein eL8	691699	590710	298198	4.00129e+06	2.63267e+06	6.42381e+06	4.68055e+06	0	262550	1.02267e+06	1.30439e+06	2.23178e+06	4.87856e+06	1.96147e+06	6.81744e+06	7.35022e+06	7.65318e+06
P62491|Q15907	RAB11A|RAB11B	Ras-related protein Rab-11A|Ras-related protein Rab-11B	308266	671923	168034	7.44304e+06	1.44697e+07	2.26055e+07	2.35536e+07	0	464515	230500	0	363400	967616	351710	2.30156e+06	2.45583e+06	2.8197e+06
P62495	ETF1	Eukaryotic peptide chain release factor subunit 1	74581.2	59754.1	0	891883	1.08136e+06	1.83974e+06	2.94731e+06	0	0	0	0	0	0	0	0	0	0
P62701	RPS4X	Small ribosomal subunit protein eS4, X isoform	277949	680630	313125	8.02661e+06	6.21897e+06	2.65169e+07	1.71094e+07	859080	424976	281182	700477	470071	3.06106e+06	706661	6.90598e+06	6.77537e+06	2.75632e+06
P62714|P67775	PPP2CB|PPP2CA	Serine/threonine-protein phosphatase 2A catalytic subunit beta isoform|Serine/threonine-protein phosphatase 2A catalytic subunit alpha isoform	0	0	0	440668	439583	1.3677e+06	2.01671e+06	0	0	0	0	0	90783.7	0	150356	145822	0
P62750	RPL23A	Large ribosomal subunit protein uL23	0	44075.3	0	946595	401497	417324	479816	0	0	0	0	0	139887	0	296052	293174	252193
P62753	RPS6	Small ribosomal subunit protein eS6	236557	332004	220781	1.28119e+06	1.49104e+06	2.98275e+06	2.97589e+06	0	43879.3	243341	239377	339184	1.13122e+06	613491	4.8648e+06	3.96522e+06	1.54063e+06
P62805	H4C1	Histone H4	275155	8.90116e+06	2.04082e+06	1.72247e+07	2.43933e+07	2.93244e+07	2.91326e+07	509062	43456.4	260301	624062	275166	4.08631e+06	1.45751e+06	1.10316e+07	1.49114e+07	7.77602e+06
P62826	RAN	GTP-binding nuclear protein Ran	1.00814e+06	892512	509428	9.8999e+06	8.05208e+06	1.72617e+07	1.66972e+07	0	824666	276265	331585	134789	2.35968e+06	1.51534e+06	5.17648e+06	5.27125e+06	3.24466e+06
P62829	RPL23	Large ribosomal subunit protein uL14	299746	947150	214337	9.03262e+06	5.93757e+06	1.04063e+07	1.17256e+07	0	1.49497e+06	0	101556	100296	2.99077e+06	1.19829e+06	6.85726e+06	9.82257e+06	6.57227e+06
P62847	RPS24	Small ribosomal subunit protein eS24	97635.8	174114	119710	220646	452735	0	0	0	19989.4	68226.8	80281.7	116423	40241.4	72354	0	0	111847
P62851	RPS25	Small ribosomal subunit protein eS25	142105	292528	103770	3.36112e+06	3.07022e+06	4.32842e+06	4.15293e+06	0	68598.9	106749	120150	165153	2.0062e+06	813949	2.64268e+06	3.00495e+06	2.48152e+06
P62854	RPS26	Small ribosomal subunit protein eS26	96727.3	125331	57684.2	1.52082e+06	1.37955e+06	3.33548e+06	3.11865e+06	0	0	24396.5	37053	50050.4	855581	533327	2.75958e+06	3.33188e+06	1.74487e+06
P62873	GNB1	Guanine nucleotide-binding protein G(I)/G(S)/G(T) subunit beta-1	0	90059.9	0	2.36741e+06	2.48604e+06	6.2167e+06	4.11429e+06	0	0	0	194209	121225	617082	533516	2.89834e+06	1.7704e+06	817686
P62879	GNB2	Guanine nucleotide-binding protein G(I)/G(S)/G(T) subunit beta-2	210248	0	0	2.17242e+06	1.74334e+06	5.98738e+06	5.45342e+06	0	0	0	0	0	504912	589482	2.1369e+06	2.08962e+06	823715
P62888	RPL30	Large ribosomal subunit protein eL30	66735.3	161174	93610.2	2.16093e+06	2.22156e+06	4.30336e+06	6.15624e+06	0	0	98807.1	176892	58297.6	2.8172e+06	578306	4.60672e+06	5.52172e+06	3.54449e+06
P62899	RPL31	Large ribosomal subunit protein eL31	175645	749761	164233	708911	1.63852e+06	1.24217e+06	1.34101e+06	0	23894	42857.6	58667.9	43485.2	0	42743	221126	0	0
P62906	RPL10A	Large ribosomal subunit protein uL1	67975.6	205307	111576	1.88083e+06	2.45656e+06	4.69329e+06	5.54971e+06	0	10610.8	136762	104274	92048.2	426223	475595	822327	1.37491e+06	1.2471e+06
P62910	RPL32	Large ribosomal subunit protein eL32	0	0	0	0	0	0	0	0	0	0	0	0	0	0	0	1.56754e+06	0
P62913	RPL11	Large ribosomal subunit protein uL5	269200	498770	249098	3.41926e+06	1.01e+07	1.79311e+07	1.53123e+07	0	109403	45021.2	73155.8	35827.8	1.55503e+06	591977	3.06403e+06	3.89953e+06	2.40091e+06
P62917	RPL8	Large ribosomal subunit protein uL2	43436.9	57268.2	28834.3	414024	551414	1.18912e+06	1.49587e+06	0	0	84863.9	79070.4	68761.8	689712	262519	4.02447e+06	3.82978e+06	2.12822e+06
P62937	PPIA	Peptidyl-prolyl cis-trans isomerase A	368789	548944	422226	3.74757e+06	2.22911e+06	1.23132e+07	1.1587e+07	0	86970.6	311324	307606	284842	1.03526e+06	458985	6.68666e+06	7.76104e+06	2.79434e+06
P62942	FKBP1A	Peptidyl-prolyl cis-trans isomerase FKBP1A	57316.2	133236	124733	750441	2.27275e+06	2.58801e+06	2.54305e+06	0	0	0	0	0	0	0	616886	680808	548981
P62987	UBA52	Ubiquitin-ribosomal protein eL40 fusion protein	171824	1.68772e+06	623318	2.2621e+07	2.93861e+07	2.76933e+07	2.42789e+07	506348	59796.2	184285	167753	96868.4	1.02587e+07	4.15081e+06	2.90923e+07	3.11891e+07	2.29869e+07
P62995	TRA2B	Transformer-2 protein homolog beta	0	96366.5	91359.1	1.30715e+06	1.69716e+06	3.9947e+06	2.63547e+06	0	0	0	0	0	142776	114795	945145	1.4689e+06	621076
P63000	RAC1	Ras-related C3 botulinum toxin substrate 1	307059	234295	386903	3.03359e+06	1.5309e+06	1.77112e+06	2.80715e+06	0	0	177061	192716	131957	575171	521049	1.44616e+06	1.43539e+06	1.19047e+06
P63010	AP2B1	AP-2 complex subunit beta	383814	0	0	2.11533e+06	2.84176e+06	5.35927e+06	4.49317e+06	0	0	0	0	0	908848	502055	1.64877e+06	1.26642e+06	1.16464e+06
P63092|Q5JWF2	GNAS|GNAS	Guanine nucleotide-binding protein G(s) subunit alpha isoforms short|Guanine nucleotide-binding protein G(s) subunit alpha isoforms XLas	0	0	0	615793	859619	1.71245e+06	2.25517e+06	0	0	0	0	0	348605	108157	565206	622527	583542
P63104	YWHAZ	14-3-3 protein zeta/delta	495392	1.12203e+06	649271	1.25089e+07	3.03468e+07	5.1446e+07	4.27865e+07	315047	0	311420	481870	276429	1.9727e+06	518550	8.57094e+06	6.78894e+06	8.44875e+06
P63151	PPP2R2A	Serine/threonine-protein phosphatase 2A 55 kDa regulatory subunit B alpha isoform	434004	263682	0	902941	1.06636e+06	1.44393e+06	1.66396e+06	0	0	470434	264414	75177.3	0	0	492446	0	627419
P63167|Q96FJ2	DYNLL1|DYNLL2	Dynein light chain 1, cytoplasmic|Dynein light chain 2, cytoplasmic	0	0	0	217284	109748	1.52677e+06	1.10283e+06	0	0	0	0	0	0	0	164920	602139	140405
P63173	RPL38	Large ribosomal subunit protein eL38	0	0	0	1.53945e+06	295913	1.57234e+06	1.5722e+06	0	35566.2	0	0	0	77809.2	0	124567	172476	81260.4
P63208	SKP1	S-phase kinase-associated protein 1	0	0	0	188687	365247	1.08476e+06	1.16088e+06	0	0	0	0	0	0	0	89610.7	0	0
P63241|Q6IS14	EIF5A|EIF5AL1	Eukaryotic translation initiation factor 5A-1|Eukaryotic translation initiation factor 5A-1-like	143792	124718	96932.6	1.34477e+06	2.1638e+06	2.90818e+06	4.66765e+06	0	0	0	0	0	513569	211574	1.08656e+06	1.20325e+06	942942
P63244	RACK1	Small ribosomal subunit protein RACK1	542174	642262	884091	1.14779e+07	1.08515e+07	3.59303e+07	2.9752e+07	0	0	0	266659	732059	5.09864e+06	1.87228e+06	1.09681e+07	1.66968e+07	7.17014e+06
P63261	ACTG1	Actin, cytoplasmic 2	0	881557	532222	7.3187e+06	1.04863e+07	1.4375e+07	1.11985e+07	0	0	0	0	86808.2	1.47793e+06	207897	2.07911e+06	3.5503e+06	1.69454e+06
P67809	YBX1	Y-box-binding protein 1	0	1.61657e+06	369945	1.00944e+06	2.66408e+06	2.58318e+06	5.11598e+06	0	603174	407752	443907	0	0	223066	898600	1.13855e+06	943975
P67812	SEC11A	Signal peptidase complex catalytic subunit SEC11A	0	69784.1	0	822880	592444	1.18528e+06	2.07108e+06	0	0	0	0	0	131453	81340	140311	134927	168241
P67870	CSNK2B	Casein kinase II subunit beta	0	0	0	319725	771759	789218	1.25052e+06	0	0	0	0	0	0	0	0	0	0
P68032	ACTC1	Actin, alpha cardiac muscle 1	0	0	0	1.67795e+06	1.21336e+06	3.07149e+06	4.76927e+06	0	0	0	0	0	469064	0	1.88721e+06	2.57854e+06	1.15385e+06
P68036	UBE2L3	Ubiquitin-conjugating enzyme E2 L3	0	0	0	0	35492.9	807121	721831	0	0	0	0	0	0	0	0	0	0
P68104	EEF1A1	Elongation factor 1-alpha 1	0	361964	721826	4.65993e+06	1.02123e+07	3.49645e+07	2.43164e+07	104630	0	0	0	0	1.27737e+06	726785	5.68209e+06	7.31354e+06	4.70496e+06
P68133	ACTA1	Actin, alpha skeletal muscle	0	0	0	0	0	2.26665e+06	1.72011e+06	0	0	0	0	0	0	0	188917	805219	0
P68366	TUBA4A	Tubulin alpha-4A chain	166825	422675	496321	3.89479e+06	2.58222e+06	1.12727e+07	1.28716e+07	0	0	53683.2	132304	530334	737229	0	1.82373e+06	2.18602e+06	1.22742e+06
P68371	TUBB4B	Tubulin beta-4B chain	169157	392124	224863	3.65109e+06	1.43791e+06	9.78197e+06	1.292e+07	0	0	87936.7	49682.1	51637.8	700088	897279	1.73665e+06	2.96409e+06	937624
P68400	CSNK2A1	Casein kinase II subunit alpha	0	0	0	1.16259e+06	503559	2.46982e+06	1.94252e+06	0	0	0	0	0	590182	318271	926511	1.3307e+06	604610
P68402	PAFAH1B2	Platelet-activating factor acetylhydrolase IB subunit alpha2	0	0	0	67078.4	50690.5	899764	1.04629e+06	0	0	0	0	0	0	0	0	59084.3	0
P68871	HBB	Hemoglobin subunit beta	47143.4	130411	0	1.88969e+06	0	0	0	0	0	26278.1	0	0	220798	0	556568	0	0
P69849|Q15155|Q5JPE7	NOMO3|NOMO1|NOMO2	BOS complex subunit NOMO3|BOS complex subunit NOMO1|BOS complex subunit NOMO2	273916	831739	810330	9.31573e+06	7.41099e+06	1.59875e+07	1.27601e+07	0	190952	317887	81099.3	116250	1.77983e+06	983835	3.531e+06	3.58296e+06	3.2228e+06
P69905	HBA1	Hemoglobin subunit alpha	0	0	0	0	0	300665	680267	0	0	0	0	0	0	0	0	0	0
P78310	CXADR	Coxsackievirus and adenovirus receptor	0	0	0	3.20004e+06	1.55783e+06	3.76716e+06	4.28231e+06	0	0	0	0	0	1.2084e+06	391671	3.78643e+06	3.57419e+06	3.39163e+06
P78325	ADAM8	Disintegrin and metalloproteinase domain-containing protein 8	0	0	0	2.53656e+06	2.21215e+06	5.20016e+06	4.37594e+06	14312.8	0	0	66689.2	0	620842	180569	1.89612e+06	1.70371e+06	996561
P78337|Q99697	PITX1|PITX2	Pituitary homeobox 1|Pituitary homeobox 2	0	0	0	321717	364265	582235	682447	0	0	0	0	0	220661	180044	635066	722345	718964
P78344	EIF4G2	Eukaryotic translation initiation factor 4 gamma 2	0	0	0	1.89819e+06	1.39678e+06	3.00529e+06	2.99635e+06	0	0	0	551300	408231	0	0	244607	0	0
P78346	RPP30	Ribonuclease P protein subunit p30	0	0	0	35639.2	33546.5	72667.3	78125.6	0	0	0	0	0	33787.7	0	19577.1	64787.6	33156.1
P78347	GTF2I	General transcription factor II-I	772007	0	0	4.39712e+06	3.79844e+06	9.97425e+06	8.58481e+06	0	0	0	0	0	773896	321659	777717	1.55942e+06	566903
P78357	CNTNAP1	Contactin-associated protein 1	0	0	0	0	0	203044	359153	0	0	0	0	0	0	0	0	0	0
P78371	CCT2	T-complex protein 1 subunit beta	760899	1.44895e+06	881837	6.44106e+06	6.80432e+06	1.35026e+07	1.14368e+07	0	459698	229755	378785	406015	1.49354e+06	472571	2.28228e+06	4.63678e+06	2.16152e+06
P78406	RAE1	mRNA export factor RAE1	0	0	48689.9	687729	858561	2.25753e+06	2.70853e+06	0	0	0	0	0	99250.4	0	735493	522131	1.28285e+06
P78417	GSTO1	Glutathione S-transferase omega-1	114652	0	0	581652	781090	2.26364e+06	2.06299e+06	0	0	88487.1	0	149026	0	542751	584708	204413	353489
P78423	CX3CL1	Fractalkine	0	0	0	0	0	0	0	0	0	0	0	0	204099	977809	2.36602e+06	3.99543e+06	1.72002e+06
P78504	JAG1	Protein jagged-1	276296	5.63715e+06	139232	1.56747e+07	1.74284e+07	3.13908e+07	3.75362e+07	0	2.50314e+06	140708	143497	0	2.63819e+06	2.68636e+06	1.30381e+07	1.18955e+07	1.45913e+07
P78508	KCNJ10	ATP-sensitive inward rectifier potassium channel 10	18296.6	169934	117482	611582	1.25727e+06	1.01228e+06	1.16481e+06	0	0	136721	99057.6	94481.9	127201	83263.2	711864	457784	584125
P78524	DENND2B	DENN domain-containing protein 2B	0	0	0	665741	0	5.54272e+06	0	0	0	0	0	0	3.06121e+06	7.03911e+06	418248	0	0
P78527	PRKDC	DNA-dependent protein kinase catalytic subunit	995058	789328	1.36722e+06	6.9892e+06	8.02394e+06	1.32633e+07	1.44913e+07	8.91948e+06	0	694394	543045	302799	6.3067e+06	2.83813e+06	1.06168e+07	1.0719e+07	7.01739e+06
P78536	ADAM17	Disintegrin and metalloproteinase domain-containing protein 17	0	0	0	3.47454e+06	5.62679e+06	1.17582e+07	1.48559e+07	0	0	0	0	0	1.89148e+06	683935	6.30063e+06	6.53678e+06	5.3022e+06
P78539	SRPX	Sushi repeat-containing protein SRPX	0	1.10424e+06	545685	9.95424e+06	1.80069e+07	4.14466e+07	3.92412e+07	0	1.63627e+06	0	228575	0	2.02818e+06	727647	6.8308e+06	9.08539e+06	3.48232e+06
P78552	IL13RA1	Interleukin-13 receptor subunit alpha-1	852589	1.5098e+06	1.44774e+06	5.62075e+06	5.61926e+06	1.30852e+07	1.29856e+07	0	0	1.47174e+06	1.57896e+06	683469	567449	827788	4.98231e+06	4.63623e+06	3.00723e+06
P80188	LCN2	Neutrophil gelatinase-associated lipocalin	56147.7	65427.3	0	483748	247305	685543	0	0	0	0	0	89775.7	241793	0	346224	1.84557e+06	952926
P81605	DCD	Dermcidin	318552	734348	556879	2.46886e+06	3.83653e+06	7.97125e+06	6.61156e+06	0	1.50072e+06	952015	493812	696883	3.8592e+06	501296	7.26553e+06	1.2686e+07	2.36493e+06
P82914	MRPS15	Small ribosomal subunit protein uS15m	79006.7	0	264327	646063	1.1091e+06	2.28831e+06	1.26925e+06	40274	0	0	0	0	108361	0	0	0	0
P83111	LACTB	Serine beta-lactamase-like protein LACTB, mitochondrial	59204.6	0	0	635185	587266	358667	600538	0	0	127449	150869	33329.2	598635	441115	938454	1.02346e+06	859071
P83731	RPL24	Large ribosomal subunit protein eL24	0	266256	0	2.36474e+06	855711	3.71344e+06	4.45012e+06	0	0	0	0	0	590639	158802	1.20062e+06	1.73896e+06	597468
P83916	CBX1	Chromobox protein homolog 1	0	0	0	85263.8	159801	334164	494630	0	114753	0	0	0	131718	0	493873	513265	294947
P84022	SMAD3	Mothers against decapentaplegic homolog 3	0	0	0	342202	258326	549978	544369	0	0	0	0	0	84348	42970.6	144217	159252	141395
P84090	ERH	Enhancer of rudimentary homolog	0	31622.9	0	1.61846e+06	778625	1.36962e+06	1.64931e+06	0	0	0	0	0	199930	33831.6	227503	128519	183940
P84098	RPL19	Large ribosomal subunit protein eL19	349243	375400	210895	1.71217e+06	1.2406e+06	2.46349e+06	2.33348e+06	0	161429	878272	926273	911048	2.74114e+06	1.08808e+06	7.44778e+06	8.82844e+06	5.07198e+06
P84103	SRSF3	Serine/arginine-rich splicing factor 3	0	122720	39857.4	627430	894018	3.5659e+06	3.26071e+06	0	0	0	28018.5	0	234976	209227	1.2191e+06	1.62296e+06	468155
P84243	H3-3A	Histone H3.3	0	0	0	0	0	234573	0	0	0	0	0	0	0	0	0	0	0
P85037	FOXK1	Forkhead box protein K1	290294	220466	0	1.08083e+07	5.00007e+06	1.19461e+07	9.40043e+06	0	0	426849	0	0	2.30465e+06	1.07025e+06	5.32415e+06	5.81504e+06	3.28417e+06
P98082	DAB2	Disabled homolog 2	0	0	0	671573	606419	1.00505e+06	618950	0	0	0	0	0	0	0	0	248324	0
P98088	MUC5AC	Mucin-5AC	0	0	0	1.27708e+06	404135	628656	241841	0	0	0	0	0	840495	379077	1.72126e+06	1.75076e+06	276461
P98095	FBLN2	Fibulin-2	199492	423817	231706	1.39753e+07	1.1397e+07	3.44897e+07	2.98478e+07	0	0	1.13625e+06	0	141480	6.06913e+06	3.14355e+06	1.50142e+07	2.01016e+07	1.46411e+07
P98155	VLDLR	Very low-density lipoprotein receptor	0	0	0	1.32313e+07	2.27798e+07	4.46508e+07	5.33966e+07	0	267674	657023	0	0	3.29458e+06	1.77625e+06	8.06378e+06	1.12205e+07	6.03581e+06
P98160	HSPG2	Basement membrane-specific heparan sulfate proteoglycan core protein	2.98643e+06	8.95331e+06	5.86908e+06	2.08462e+08	1.75194e+08	6.49422e+08	5.95954e+08	1.08722e+07	3.54918e+06	2.38383e+06	2.77063e+06	861484	4.79954e+07	1.82284e+07	1.58545e+08	1.56453e+08	9.71567e+07
Q00325	SLC25A3	Solute carrier family 25 member 3	783260	890222	475650	1.20116e+07	1.37839e+07	4.01001e+07	2.78642e+07	204171	254828	839640	1.12631e+06	1.17954e+06	9.85642e+06	1.02444e+07	3.65851e+07	4.21117e+07	2.7474e+07
Q00341	HDLBP	Vigilin	619291	721969	706724	4.98952e+06	5.28677e+06	1.11534e+07	9.45845e+06	0	202369	0	0	243318	1.35801e+06	1.01358e+06	1.44243e+06	3.60696e+06	1.55678e+06
Q00403	GTF2B	Transcription initiation factor IIB	0	134303	0	666266	315016	1.29784e+06	943223	0	162563	120202	148501	127613	0	0	0	0	0
Q00577	PURA	Transcriptional activator protein Pur-alpha	128331	0	0	717308	2.2312e+06	2.62034e+06	2.28939e+06	0	0	141394	0	0	275104	0	872942	1.0468e+06	676044
Q00610	CLTC	Clathrin heavy chain 1	1.25871e+06	993151	612202	1.0576e+07	1.20031e+07	3.84101e+07	2.72242e+07	0	2.65246e+06	1.08108e+06	0	536677	2.35203e+06	1.15473e+06	4.0332e+06	4.91731e+06	2.5911e+06
Q00765	REEP5	Receptor expression-enhancing protein 5	0	268156	0	1.05285e+06	1.11407e+06	2.16847e+06	2.42673e+06	0	0	0	0	0	0	0	248225	395660	0
Q00796	SORD	Sorbitol dehydrogenase	31872.1	256502	144727	460114	734442	1.32907e+06	1.71671e+06	96230.1	0	0	0	86282.4	99847	96374.2	644525	636183	547804
Q00839	HNRNPU	Heterogeneous nuclear ribonucleoprotein U	906796	1.39768e+06	545928	1.35889e+07	1.49148e+07	3.23178e+07	3.16957e+07	842031	0	251835	250318	345911	3.43105e+06	1.36262e+06	5.68506e+06	7.21416e+06	4.71128e+06
Q01081	U2AF1	Splicing factor U2AF 35 kDa subunit	0	69609	0	582311	1.12567e+06	1.94948e+06	2.05201e+06	0	0	0	0	0	73700.8	0	192739	231268	228469
Q01082	SPTBN1	Spectrin beta chain, non-erythrocytic 1	1.33235e+06	1.8848e+06	1.11707e+06	1.33679e+07	1.30906e+07	3.15389e+07	3.16102e+07	232587	0	0	0	0	2.51877e+06	2.32764e+06	3.06097e+06	3.81544e+06	2.15303e+06
Q01085	TIAL1	Nucleolysin TIAR	63062.6	0	0	703041	958772	2.2819e+06	1.82351e+06	0	0	0	0	0	0	0	255436	0	0
Q01167	FOXK2	Forkhead box protein K2	0	298645	0	8.1764e+06	6.93513e+06	1.46145e+07	1.42644e+07	0	0	0	246257	116722	2.7977e+06	3.17932e+06	7.80793e+06	8.88803e+06	5.50956e+06
Q01196	RUNX1	Runt-related transcription factor 1	1.46265e+06	749346	412870	7.2395e+06	4.89801e+06	1.35009e+07	1.13084e+07	0	0	1.1327e+07	284799	579392	4.87295e+06	4.68381e+06	1.51497e+07	1.9445e+07	1.33024e+07
Q01469	FABP5	Fatty acid-binding protein 5	0	384932	0	922610	1.04505e+06	836235	1.78951e+06	156067	0	279978	24134.9	491297	922763	435560	2.47058e+06	2.11281e+06	1.00652e+06
Q01518	CAP1	Adenylyl cyclase-associated protein 1	912519	1.57004e+06	558396	1.13188e+07	1.76743e+07	2.91716e+07	3.27255e+07	0	613634	126324	339229	660701	613051	393313	2.72941e+06	3.96799e+06	1.14882e+06
Q01650	SLC7A5	Large neutral amino acids transporter small subunit 1	39709	207851	92766.1	1.83998e+07	1.30812e+07	2.84009e+07	4.74084e+07	0	937915	0	58236.8	0	1.41736e+06	594716	7.77192e+06	9.15295e+06	7.31019e+06
Q01668	CACNA1D	Voltage-dependent L-type calcium channel subunit alpha-1D	149494	297453	152553	226345	871586	0	2.49737e+06	0	0	300511	221870	67726.1	536190	138286	1.14648e+06	1.68056e+07	616883
Q01804	OTUD4	OTU domain-containing protein 4	0	0	0	524283	0	0	0	0	0	0	0	0	186681	67759.1	0	0	166483
Q01813	PFKP	ATP-dependent 6-phosphofructokinase, platelet type	0	12642.9	0	143626	150413	213790	569591	0	0	0	0	0	0	0	0	0	0
Q01844	EWSR1	RNA-binding protein EWS	0	909669	0	2.54669e+06	3.78627e+06	9.73484e+06	8.01869e+06	0	0	0	0	0	3.19822e+06	1.00739e+06	1.61432e+07	2.1412e+07	9.7973e+06
Q01973	ROR1	Inactive tyrosine-protein kinase transmembrane receptor ROR1	1.50548e+06	0	0	4.05138e+06	3.92594e+06	5.99253e+06	7.00895e+06	0	711471	4.06945e+06	5.39499e+06	5.59182e+06	1.22605e+06	363806	3.89861e+06	4.85589e+06	4.1897e+06
Q02218|Q9ULD0	OGDH|OGDHL	2-oxoglutarate dehydrogenase complex component E1|2-oxoglutarate dehydrogenase-like, mitochondrial	0	29574.8	18581.7	293944	750118	737432	438884	0	0	0	0	0	0	0	0	0	0
Q02224	CENPE	Centromere-associated protein E	0	0	0	0	0	548401	567903	0	0	0	0	0	245524	138431	1.20856e+06	979627	1.24757e+06
Q02413	DSG1	Desmoglein-1	1.1346e+06	3.25991e+06	1.61153e+06	5.4743e+06	8.22183e+06	1.19105e+07	6.93956e+06	0	709616	2.04471e+06	805568	1.15547e+06	4.90373e+06	2.59877e+06	1.06415e+07	6.41405e+07	3.72561e+06
Q02447	SP3	Transcription factor Sp3	0	0	0	279728	338476	3.87239e+06	3.93665e+06	0	0	0	0	0	509890	289749	3.1404e+06	3.1198e+06	514598
Q02487	DSC2	Desmocollin-2	2.48602e+06	651516	9.24739e+06	6.12425e+06	5.28305e+06	1.99798e+07	1.50499e+07	0	3.96194e+06	2.26605e+06	79374	0	7.9391e+06	2.95948e+06	4.47221e+07	6.49537e+07	4.60868e+07
Q02543	RPL18A	Large ribosomal subunit protein eL20	0	145416	163787	1.86006e+06	1.84542e+06	4.37932e+06	4.2799e+06	0	0	0	0	228216	2.47292e+06	1.23808e+06	1.00627e+07	1.09577e+07	8.41608e+06
Q02742	GCNT1	Beta-1,3-galactosyl-O-glycosyl-glycoprotein beta-1,6-N-acetylglucosaminyltransferase	175681	158661	0	2.3936e+06	1.51379e+06	3.18605e+06	4.01985e+06	0	155768	0	110573	0	686970	305821	1.44708e+06	2.04527e+06	1.34253e+06
Q02750	MAP2K1	Dual specificity mitogen-activated protein kinase kinase 1	714196	138946	0	2.58137e+06	3.38267e+06	6.21684e+06	6.5844e+06	0	270222	930520	584608	0	4.62293e+06	1.29397e+06	2.90682e+06	1.2483e+06	1.07438e+06
Q02790	FKBP4	Peptidyl-prolyl cis-trans isomerase FKBP4	352691	315088	263379	1.08087e+06	3.05028e+06	4.40414e+06	4.6137e+06	0	114481	0	0	26660.6	363574	135743	591976	541277	526279
Q02809	PLOD1	Procollagen-lysine,2-oxoglutarate 5-dioxygenase 1	83329.3	222804	0	1.59095e+06	1.45022e+06	3.57921e+06	3.20497e+06	0	0	0	0	0	1.42546e+06	659243	2.25165e+06	2.78793e+06	1.8187e+06
Q02818	NUCB1	Nucleobindin-1	0	0	0	839758	428702	2.2599e+06	1.80956e+06	0	60058.6	0	0	0	676328	289221	4.15875e+06	6.33131e+06	2.55278e+06
Q02878	RPL6	Large ribosomal subunit protein eL6	454612	540016	72970.2	1.66496e+06	2.10969e+06	4.72961e+06	6.30986e+06	265381	163481	979292	457807	898949	3.64482e+06	2.1415e+06	1.24604e+07	1.38191e+07	9.10394e+06
Q02978	SLC25A11	Mitochondrial 2-oxoglutarate/malate carrier protein	0	262061	0	6.32341e+06	6.00758e+06	1.60063e+07	1.38496e+07	0	126758	914519	262739	677433	3.4694e+06	1.81105e+06	8.76339e+06	1.13645e+07	7.90544e+06
Q03001	DST	Dystonin	0	0	0	0	0	0	0	0	0	0	0	0	31909	20452	143036	151507	138482
Q03113	GNA12	Guanine nucleotide-binding protein subunit alpha-12	0	0	0	0	0	0	850586	0	0	0	0	0	0	0	222521	814222	0
Q03135	CAV1	Caveolin-1	26723.8	92282.7	88615.6	780849	1.03848e+06	1.96038e+06	4.17602e+06	0	0	0	0	0	0	0	0	0	0
Q03164	KMT2A	Histone-lysine N-methyltransferase 2A	82781.7	0	0	1.46209e+06	1.98564e+06	3.81407e+06	2.20206e+06	0	0	80483.2	0	0	778145	388804	2.49975e+06	2.94606e+06	1.59597e+06
Q03169	TNFAIP2	Tumor necrosis factor alpha-induced protein 2	665117	173837	0	405558	1.0822e+06	1.54911e+06	1.2702e+06	0	0	0	0	0	0	1.55498e+06	354404	1.5918e+06	0
Q03181	PPARD	Peroxisome proliferator-activated receptor delta	102972	2.30132e+06	133252	433987	1.09052e+06	1.9346e+06	3.00479e+06	0	629748	86530.2	953438	0	60000	0	707478	1.3856e+06	0
Q03252	LMNB2	Lamin-B2	857183	1.02038e+06	1.13487e+06	5.79169e+06	1.15999e+07	2.25434e+07	1.70744e+07	213267	1.72837e+06	814817	546384	456625	2.2292e+06	1.31199e+06	6.79621e+06	9.91004e+06	8.01375e+06
Q03405	PLAUR	Urokinase plasminogen activator surface receptor	189549	0	0	1.84494e+07	1.0293e+07	2.51234e+07	2.63413e+07	0	0	313336	0	0	3.05476e+06	1.20156e+06	1.5262e+07	1.35294e+07	1.61365e+07
Q03519	TAP2	Antigen peptide transporter 2	0	0	0	186266	277599	185399	510550	0	0	0	0	0	113453	0	85316.8	0	0
Q04118	PRB3	Basic salivary proline-rich protein 3	0	0	0	0	0	0	0	0	0	79798.5	0	0	241011	47715.8	0	0	0
Q04206	RELA	Transcription factor p65	0	0	0	626756	669204	1.10649e+06	1.49385e+06	0	0	0	0	0	0	0	252674	275431	165347
Q04637	EIF4G1	Eukaryotic translation initiation factor 4 gamma 1	219716	354577	361045	3.08978e+06	3.26455e+06	1.10059e+07	1.06534e+07	0	192677	326210	0	0	864314	146976	966791	1.58867e+06	1.15438e+06
Q04656	ATP7A	Copper-transporting ATPase 1	152307	0	0	266629	521213	883683	579142	0	13300.9	63913.9	85692	60562.5	0	0	257588	157261	204310
Q04695	KRT17	Keratin, type I cytoskeletal 17	670846	149467	282322	732370	1.05504e+06	3.70864e+06	2.56283e+06	0	0	687012	315005	610327	56920.2	60585.3	713977	2.20085e+06	2.07703e+06
Q04721	NOTCH2	Neurogenic locus notch homolog protein 2	0	0	910794	3.60711e+06	3.99124e+06	7.27987e+06	9.63993e+06	0	0	0	0	0	2.15226e+06	1.06522e+06	4.63365e+06	3.44179e+06	4.42836e+06
Q04726	TLE3	Transducin-like enhancer protein 3	0	153055	73316.3	2.42587e+06	1.81555e+06	3.08663e+06	3.08771e+06	0	0	0	0	0	383966	310633	1.35576e+06	1.07256e+06	826757
Q04837	SSBP1	Single-stranded DNA-binding protein, mitochondrial	0	0	0	0	0	0	87128.5	0	0	0	0	0	0	0	0	0	0
Q04912	MST1R	Macrophage-stimulating protein receptor	0	0	0	5.35363e+06	2.48524e+06	6.93847e+06	7.67673e+06	569567	343453	0	0	0	1.03313e+06	430442	3.83996e+06	4.22812e+06	2.85203e+06
Q04917	YWHAH	14-3-3 protein eta	150436	625087	536379	1.31177e+06	4.43702e+06	7.25739e+06	5.78366e+06	0	0	0	0	0	192750	404518	1.75964e+06	2.00406e+06	1.31981e+06
Q05586	GRIN1	Glutamate receptor ionotropic, NMDA 1	0	0	0	0	0	0	775401	0	0	0	0	0	0	0	0	0	0
Q05639	EEF1A2	Elongation factor 1-alpha 2	0	0	0	465638	756563	2.85408e+06	2.65353e+06	0	0	0	0	0	0	0	287281	918033	321374
Q06187	BTK	Tyrosine-protein kinase BTK	0	0	0	0	0	0	0	0	0	0	0	0	0	0	0	0	184193
Q06210	GFPT1	Glutamine--fructose-6-phosphate aminotransferase [isomerizing] 1	227503	235499	0	2.86667e+06	2.93514e+06	3.57757e+06	5.2896e+06	0	0	0	0	0	719912	0	743154	1.29992e+06	505894
Q06278	AOX1	Aldehyde oxidase	0	0	0	0	0	422816	0	0	7390.45	0	0	0	0	0	232102	813877	239355
Q06323	PSME1	Proteasome activator complex subunit 1	0	909234	0	4.85571e+06	6.13154e+06	2.90788e+07	2.8699e+07	0	1.10688e+06	0	0	0	788467	440824	873378	1.2709e+06	1.07698e+06
Q06330	RBPJ	Recombining binding protein suppressor of hairless	0	0	0	1.34162e+06	904380	1.55049e+06	2.20896e+06	0	200617	0	0	0	2.59549e+06	581138	3.69436e+06	4.46337e+06	2.21551e+06
Q06413	MEF2C	Myocyte-specific enhancer factor 2C	0	82991.8	0	344261	362471	425675	329967	0	0	0	0	0	0	0	111511	82914.7	590539
Q06481	APLP2	Amyloid beta precursor like protein 2	383412	272510	657035	4.74408e+07	7.90901e+07	2.70884e+08	1.77401e+08	0	882540	1.02548e+06	848371	451172	2.14888e+07	9.29992e+06	7.94847e+07	9.46005e+07	6.13031e+07
Q06587|Q99496	RING1|RNF2	E3 ubiquitin-protein ligase RING1|E3 ubiquitin-protein ligase RING2	0	0	0	95055.2	78213.3	486632	438526	0	0	0	0	0	0	0	0	0	0
Q06830	PRDX1	Peroxiredoxin-1	233793	154844	121486	2.16482e+06	4.1793e+06	8.6476e+06	1.0296e+07	279792	0	148470	48907.6	0	1.03974e+06	255767	3.03746e+06	9.96954e+06	2.73508e+06
Q06945	SOX4	Transcription factor SOX-4	30252.8	85509.1	45171.4	0	0	0	0	0	117143	88356.6	121661	110502	52648.2	0	0	0	0
Q07020	RPL18	Large ribosomal subunit protein eL18	868883	1.00578e+06	354859	8.45908e+06	5.42112e+06	7.70927e+06	9.01058e+06	0	682282	2.84314e+06	2.98683e+06	2.58117e+06	2.08928e+07	7.72756e+06	5.31484e+07	6.36081e+07	3.87759e+07
Q07065	CKAP4	Cytoskeleton-associated protein 4	833735	1.32505e+06	1.52672e+06	1.10132e+07	1.13976e+07	2.76591e+07	1.46508e+07	188188	641394	0	606752	0	2.0507e+06	696160	2.86082e+06	3.70649e+06	2.59936e+06
Q07157	TJP1	Tight junction protein ZO-1	0	0	0	282166	321424	1.81752e+06	2.06079e+06	0	0	0	0	0	66318.7	0	92786.2	0	187388
Q07283	TCHH	Trichohyalin	0	0	0	0	0	0	1.36084e+06	0	0	0	0	0	0	0	0	2.09141e+06	0
Q07343	PDE4B	3',5'-cyclic-AMP phosphodiesterase 4B	0	0	0	0	52523.1	661782	806728	0	0	0	0	0	0	0	95699	461504	0
Q07507	DPT	Dermatopontin	20162.8	64896.8	48816	336999	784746	1.24886e+06	2.02741e+06	0	86407.8	0	0	0	0	0	0	0	0
Q07666	KHDRBS1	KH domain-containing, RNA-binding, signal transduction-associated protein 1	35626	123868	46707.8	1.01205e+06	2.16614e+06	4.34652e+06	3.44727e+06	0	0	0	0	0	119611	60493.7	415949	622518	401093
Q07812	BAX	Apoptosis regulator BAX	0	94131.2	0	301913	468115	967116	785014	0	0	0	0	0	0	76828.2	267003	531483	266421
Q07954	LRP1	Prolow-density lipoprotein receptor-related protein 1	3.12369e+06	1.88127e+06	1.33836e+06	7.99707e+07	9.08371e+07	2.87137e+08	2.07969e+08	767052	1.33105e+06	8.74127e+06	4.00553e+06	1.7552e+06	2.82122e+07	1.41024e+07	8.74074e+07	9.02176e+07	5.59894e+07
Q07955	SRSF1	Serine/arginine-rich splicing factor 1	0	0	0	1.13957e+06	239080	719962	858151	0	122245	32953	64192.4	0	398764	147295	438572	462288	566688
Q07960	ARHGAP1	Rho GTPase-activating protein 1	130361	263491	0	3.33536e+06	2.34588e+06	3.48702e+06	2.56768e+06	0	0	0	0	0	448081	0	479523	0	0
Q08174	PCDH1	Protocadherin-1	0	0	0	1.30095e+07	1.08426e+07	2.43177e+07	1.65205e+07	0	442836	271155	651518	0	3.52262e+06	1.18231e+06	1.53505e+07	1.64339e+07	1.71315e+07
Q08188	TGM3	Protein-glutamine gamma-glutamyltransferase E	460917	1.49939e+06	821864	2.93958e+06	2.31366e+06	9.46072e+06	3.332e+06	959663	894001	926388	456244	338286	3.58001e+06	446055	3.99245e+06	1.72493e+07	1.45775e+06
Q08209	PPP3CA	Protein phosphatase 3 catalytic subunit alpha	0	0	0	2.56264e+06	2.11227e+06	2.88133e+06	3.7145e+06	0	0	0	0	0	0	0	0	0	166964
Q08211	DHX9	ATP-dependent RNA helicase A	887668	1.0978e+06	1.02333e+06	6.71692e+06	7.82431e+06	2.53166e+07	2.57606e+07	0	0	615322	549671	575112	4.92305e+06	2.00692e+06	8.52991e+06	9.43048e+06	5.29749e+06
Q08257	CRYZ	Quinone oxidoreductase	0	0	0	495838	175733	156738	241545	0	0	0	0	0	87040.1	76982.9	230868	162351	290242
Q08334	IL10RB	Interleukin-10 receptor subunit beta	0	0	0	532000	351667	1.31279e+06	1.74938e+06	0	0	0	0	0	51816.2	0	339873	557912	319279
Q08345	DDR1	Epithelial discoidin domain-containing receptor 1	770042	0	0	5.76553e+06	4.79634e+06	1.26224e+07	1.12367e+07	32640.4	0	0	201475	47555	5.34673e+06	4.04225e+06	3.1707e+07	3.01518e+07	3.05781e+07
Q08379	GOLGA2	Golgin subfamily A member 2	0	0	0	592748	141790	1.10875e+06	525210	0	0	0	0	0	0	0	0	34113.2	112244
Q08380	LGALS3BP	Galectin-3-binding protein	259963	97891.9	14557.1	2.29246e+07	1.3964e+07	4.21746e+07	3.46359e+07	128941	1.87382e+06	165600	30334.3	175456	3.6114e+07	1.03496e+07	1.0228e+08	1.66331e+08	6.48205e+07
Q08431	MFGE8	Lactadherin	1.0085e+06	57993.2	0	1.35138e+06	903014	2.57432e+06	4.15736e+06	0	94992.5	0	0	0	653831	451624	2.09982e+06	2.77334e+06	1.51987e+06
Q08554	DSC1	Desmocollin-1	0	202129	0	710894	1.80473e+06	3.62e+06	2.16821e+06	0	0	300269	191184	171889	910803	0	3.53446e+06	1.62885e+07	1.13988e+06
Q08629	SPOCK1	Testican-1	0	0	0	0	0	200161	0	0	0	0	0	0	0	0	1.09601e+06	1.49361e+06	112106
Q08722	CD47	Leukocyte surface antigen CD47	299912	34304	72805.2	6.18543e+06	4.61077e+06	6.25524e+06	7.19269e+06	316016	105061	311532	294322	0	4.7473e+06	1.07842e+06	1.33532e+07	1.40182e+07	1.29203e+07
Q08752	PPID	Peptidyl-prolyl cis-trans isomerase D	0	0	0	898179	1.0496e+06	1.25607e+06	1.37873e+06	0	67134.6	65794.5	0	0	0	0	0	0	0
Q08945	SSRP1	FACT complex subunit SSRP1	468912	1.46485e+06	547467	8.69645e+06	9.83419e+06	3.50845e+07	3.20021e+07	0	0	0	0	0	1.11912e+06	532323	1.8582e+06	2.43327e+06	1.23211e+06
Q08AF3	SLFN5	Schlafen family member 5	0	0	0	3.33729e+06	1.82021e+06	6.10595e+06	4.66714e+06	0	0	13827.2	0	0	8.5968e+06	1.94389e+06	1.67547e+07	2.10703e+07	1.1808e+07
Q08J23	NSUN2	RNA cytosine C(5)-methyltransferase NSUN2	0	0	0	1.192e+06	781820	1.81344e+06	2.23001e+06	0	0	0	0	0	280924	0	376033	628461	175294
Q09028	RBBP4	Histone-binding protein RBBP4	0	40131.4	0	1.38956e+06	843667	2.58254e+06	2.06502e+06	0	0	0	0	0	256239	0	328839	349914	302132
Q09161	NCBP1	Nuclear cap-binding protein subunit 1	0	0	0	286476	169297	333861	486641	0	0	0	0	0	0	0	0	0	0
Q09328	MGAT5	Alpha-1,6-mannosylglycoprotein 6-beta-N-acetylglucosaminyltransferase A	0	0	0	3.30541e+06	2.09656e+06	3.5565e+06	3.64265e+06	0	168012	0	0	0	576132	0	1.11032e+06	650716	417429
Q09472	EP300	Histone acetyltransferase p300	0	0	0	473016	353098	1.12525e+06	958703	0	0	0	0	0	172834	99462	412734	416547	291867
Q09666	AHNAK	Neuroblast differentiation-associated protein AHNAK	0	1.46165e+06	586445	1.22324e+07	1.50605e+07	2.12858e+07	1.67811e+07	0	0	0	307489	0	3.06694e+06	1.64256e+06	4.23449e+06	7.58793e+06	4.02616e+06
Q0VAA5	PLCXD2	PI-PLC X domain-containing protein 2	0	0	0	0	0	0	90507.5	0	0	0	0	0	0	0	0	0	0
Q0VDD8	DNAH14	Dynein axonemal heavy chain 14	0	0	0	0	0	438599	0	0	0	0	0	0	0	0	466548	262682	0
Q0VGL1	LAMTOR4	Ragulator complex protein LAMTOR4	15277.8	45400.9	0	314628	681434	0	704793	0	0	0	0	0	572291	226461	855396	857226	814313
Q0ZGT2	NEXN	Nexilin	0	0	0	521553	539944	2.07315e+06	2.94641e+06	0	0	0	0	0	281780	0	1.31733e+06	1.23966e+06	1.04669e+06
Q10469	MGAT2	Alpha-1,6-mannosyl-glycoprotein 2-beta-N-acetylglucosaminyltransferase	0	0	0	3.33399e+06	2.02466e+06	3.51336e+06	5.12798e+06	0	101804	0	0	0	457663	111561	1.15706e+06	1.54332e+06	907079
Q10471	GALNT2	Polypeptide N-acetylgalactosaminyltransferase 2	0	636692	350921	6.90908e+06	5.66772e+06	1.245e+07	1.42384e+07	0	0	0	0	0	206568	1.06371e+06	1.63875e+06	2.10571e+06	2.38875e+06
Q10472	GALNT1	Polypeptide N-acetylgalactosaminyltransferase 1	0	0	0	4.45117e+06	2.18206e+06	4.77799e+06	7.39664e+06	0	0	722086	0	0	463785	0	1.36218e+06	1.36874e+06	1.86341e+06
Q10567	AP1B1	AP-1 complex subunit beta-1	0	0	0	0	0	176674	96868.5	0	0	0	0	0	0	0	0	0	0
Q10570	CPSF1	Cleavage and polyadenylation specificity factor subunit 1	0	0	0	108689	0	0	75368.2	0	52262.8	0	0	0	0	0	0	0	0
Q10589	BST2	Bone marrow stromal antigen 2	0	27538.3	0	2.24832e+06	5.16593e+06	9.51514e+06	1.10281e+07	0	0	0	0	0	4.28544e+06	1.59101e+06	2.34578e+07	2.40896e+07	1.71401e+07
Q11206	ST3GAL4	CMP-N-acetylneuraminate-beta-galactosamide-alpha-2,3-sialyltransferase 4	2.39999e+06	287025	0	1.40174e+07	1.0983e+07	1.41279e+07	1.85706e+07	0	471599	5.55735e+06	3.07911e+06	2.43648e+06	1.41331e+06	567934	3.66555e+06	3.74361e+06	4.16317e+06
Q12788	TBL3	Transducin beta-like protein 3	0	61692.5	0	600844	405042	1.58907e+06	1.49612e+06	0	0	36019	0	0	227614	0	647728	823603	371336
Q12792	TWF1	Twinfilin-1	1.49068e+06	152280	0	1.02631e+06	1.74367e+06	2.49439e+06	1.49645e+06	0	0	0	0	0	0	0	326398	0	449840
Q12797	ASPH	Aspartyl/asparaginyl beta-hydroxylase	1.60341e+06	2.20874e+06	954906	2.28501e+07	4.46678e+07	1.10777e+08	8.56658e+07	2.11204e+06	282779	410549	192053	922204	4.42599e+06	2.11857e+06	9.38307e+06	1.35383e+07	6.5834e+06
Q12805	EFEMP1	EGF-containing fibulin-like extracellular matrix protein 1	136844	253596	0	7.56427e+06	5.08802e+06	1.21127e+07	1.20138e+07	92484.5	211670	0	67603.4	0	8.6742e+06	2.73205e+06	2.39169e+07	2.84777e+07	2.30199e+07
Q12824	SMARCB1	SWI/SNF-related matrix-associated actin-dependent regulator of chromatin subfamily B member 1	0	0	0	688481	432007	819793	719454	0	0	0	0	0	0	0	0	234314	0
Q12830	BPTF	Nucleosome-remodeling factor subunit BPTF	2.46087e+06	2.80764e+06	1.94427e+07	1.19944e+07	1.50387e+07	1.79517e+07	2.91181e+07	0	4.688e+06	6.74669e+06	1.56071e+07	3.95817e+06	8.95757e+06	5.08906e+06	1.71908e+07	2.14622e+07	1.29818e+07
Q12846	STX4	Syntaxin-4	0	0	0	446186	833947	2.06291e+06	1.47007e+06	0	0	0	0	0	0	0	0	207955	0
Q12849	GRSF1	G-rich sequence factor 1	124610	437342	225306	1.42537e+06	3.40783e+06	4.03807e+06	1.51396e+06	0	0	0	0	0	471640	94163.8	736938	560108	819826
Q12857	NFIA	Nuclear factor 1 A-type	0	0	0	315794	596367	1.01058e+06	1.24593e+06	0	0	0	0	0	253614	118323	1.22988e+06	810559	655146
Q12860	CNTN1	Contactin-1	899961	1.94632e+06	0	6.57179e+06	1.12465e+07	2.42197e+07	2.19538e+07	2.6994e+06	452417	582642	649349	0	4.446e+06	1.43427e+06	2.21122e+07	3.17893e+07	1.99202e+07
Q12866	MERTK	Tyrosine-protein kinase Mer	0	0	0	922836	667210	1.24701e+06	1.90499e+06	0	0	0	0	0	476914	0	827770	1.30471e+06	531435
Q12872	SFSWAP	Splicing factor, suppressor of white-apricot homolog	0	0	0	494773	286000	811578	721141	0	0	0	0	0	56810.9	0	149805	257408	0
Q12873	CHD3	Chromodomain-helicase-DNA-binding protein 3	59598	243603	88829.1	1.09098e+06	1.12329e+06	3.32273e+06	1.70125e+06	0	37409.8	277461	103282	155630	1.71644e+06	100974	2.47019e+06	1.70515e+07	828306
Q12874	SF3A3	Splicing factor 3A subunit 3	0	0	40001.3	823856	987502	1.84157e+06	1.42627e+06	0	0	0	0	0	0	0	0	132442	0
Q12888	TP53BP1	TP53-binding protein 1	0	82839.9	106872	261621	628044	550622	707312	0	0	89862.6	91584.9	0	178206	0	540727	0	0
Q12904	AIMP1	Aminoacyl tRNA synthase complex-interacting multifunctional protein 1	20515.2	0	0	195729	229684	250027	426886	0	87413.6	0	0	0	0	47772.2	164158	99718.7	0
Q12905	ILF2	Interleukin enhancer-binding factor 2	0	407798	77261.5	8.19516e+06	4.73566e+06	1.55411e+07	1.31906e+07	0	0	0	0	0	712856	56889.8	1.05779e+06	1.5638e+06	531006
Q12906	ILF3	Interleukin enhancer-binding factor 3	0	1.24863e+06	0	4.96696e+06	3.03967e+06	7.90058e+06	7.47362e+06	0	0	0	0	0	1.38604e+06	260577	1.90528e+06	1.81635e+06	1.15804e+06
Q12907	LMAN2	Vesicular integral-membrane protein VIP36	380263	823619	579488	1.02876e+07	1.48168e+07	3.42212e+07	3.77375e+07	123641	0	2.17126e+06	2.23855e+06	173255	4.4167e+06	562710	6.67989e+06	5.8115e+06	4.75733e+06
Q12912	IRAG2	Inositol 1,4,5-triphosphate receptor associated 2	346760	459276	323243	553268	586865	540936	466648	5.32294e+06	0	185667	213618	589118	463885	1.1008e+06	379683	430251	395876
Q12913	PTPRJ	Receptor-type tyrosine-protein phosphatase eta	1.7556e+06	1.36791e+06	1.58133e+06	2.66169e+07	2.27928e+07	6.39835e+07	5.55434e+07	0	0	1.14326e+06	2.9241e+06	236225	2.73201e+07	9.01469e+06	7.56667e+07	1.1298e+08	6.4471e+07
Q12929	EPS8	Epidermal growth factor receptor kinase substrate 8	2.79382e+06	2.54758e+06	2.49387e+06	1.78315e+06	2.44193e+06	1.70498e+06	690284	0	0	757792	1.03029e+06	381740	1.3038e+06	2.74889e+06	1.9701e+06	1.67368e+06	2.37404e+06
Q12931	TRAP1	Heat shock protein 75 kDa, mitochondrial	1.0441e+06	2.15401e+06	912035	1.21897e+07	1.68374e+07	1.91195e+07	2.2443e+07	434322	0	0	0	0	1.19034e+06	2.0812e+06	2.55532e+06	2.45759e+06	2.17736e+06
Q12948	FOXC1	Forkhead box protein C1	347179	0	0	77307.3	420125	821390	647768	0	21127	1.8591e+06	2.98565e+06	0	175147	96009.6	542286	981922	553158
Q12955	ANK3	Ankyrin-3	0	0	0	810564	1.38704e+06	1.15737e+06	815413	0	0	0	0	0	1.0224e+06	687081	1.28035e+06	1.28336e+06	1.37706e+06
Q12959	DLG1	Disks large homolog 1	0	98961.6	0	216075	561149	742342	449483	0	0	0	0	0	0	0	0	0	0
Q12981	BNIP1	Vesicle transport protein SEC20	0	0	0	146589	150236	664925	503616	0	0	0	0	0	0	30075.5	0	0	0
Q12996	CSTF3	Cleavage stimulation factor subunit 3	0	0	0	708112	564587	1.04191e+06	1.00845e+06	0	0	43734.3	0	0	0	0	0	184664	0
Q13002	GRIK2	Glutamate receptor ionotropic, kainate 2	0	0	0	636053	248259	978987	738862	0	0	0	0	0	0	0	226849	0	319575
Q13033	STRN3	Striatin-3	0	0	0	231969	245370	839511	707908	18153.6	0	0	0	0	0	0	76005.4	0	82132.8
Q13049	TRIM32	E3 ubiquitin-protein ligase TRIM32	0	0	0	44694.1	0	96455.6	110649	0	0	0	0	0	0	0	0	0	0
Q13085	ACACA	Acetyl-CoA carboxylase 1	1.92923e+06	992792	643141	1.9896e+06	2.80476e+06	4.18619e+06	3.68889e+06	0	218645	386427	832323	638788	2.33873e+06	912620	3.25782e+06	4.12408e+06	2.24809e+06
Q13098	GPS1	COP9 signalosome complex subunit 1	0	0	0	420529	1.00895e+06	1.00925e+06	1.11117e+06	0	0	0	0	0	0	0	95646.8	0	0
Q13099	IFT88	Intraflagellar transport protein 88 homolog	0	0	0	0	0	0	358216	0	0	0	0	0	0	0	0	0	0
Q13123	IK	Protein Red	0	0	0	327329	185412	0	298020	0	0	0	0	0	0	0	0	0	0
Q13129	RLF	Zinc finger protein Rlf	0	0	0	1.1286e+06	1.72581e+06	2.1129e+06	3.21542e+06	0	0	0	0	0	0	0	0	0	0
Q13131	PRKAA1	5'-AMP-activated protein kinase catalytic subunit alpha-1	0	103972	0	779103	841721	1.38615e+06	1.18068e+06	0	0	0	0	0	106370	0	274598	297827	124949
Q13148	TARDBP	TAR DNA-binding protein 43	52785.3	150932	0	1.2327e+06	2.45804e+06	4.1717e+06	4.33464e+06	0	0	0	0	0	240242	373910	559556	636528	521745
Q13151	HNRNPA0	Heterogeneous nuclear ribonucleoprotein A0	0	0	0	133561	126003	421586	560780	0	0	0	0	0	0	0	0	126814	0
Q13155	AIMP2	Aminoacyl tRNA synthase complex-interacting multifunctional protein 2	0	0	0	915159	721373	794495	897498	0	0	0	0	0	169175	0	0	260201	175262
Q13162	PRDX4	Peroxiredoxin-4	0	106157	0	972753	293462	584873	844201	0	0	0	0	0	353529	104655	585658	844626	425177
Q13185	CBX3	Chromobox protein homolog 3	838532	123827	0	3.15487e+06	2.41475e+06	4.06165e+06	4.32783e+06	0	0	425523	468657	167793	2.30863e+06	961232	6.66611e+06	6.99599e+06	3.50473e+06
Q13190	STX5	Syntaxin-5	0	0	0	308539	232477	368578	351761	0	0	0	0	0	0	0	0	0	0
Q13200	PSMD2	26S proteasome non-ATPase regulatory subunit 2	0	333138	0	1.0551e+06	2.83759e+06	6.37674e+06	7.24177e+06	0	0	0	0	0	0	0	767020	0	0
Q13232	NME3	Nucleoside diphosphate kinase 3	0	103338	0	2.39355e+06	1.29195e+06	4.33315e+06	3.72104e+06	0	4.37154e+06	130452	222113	123379	5.53799e+06	1.81885e+06	1.62923e+07	2.39326e+07	6.7109e+06
Q13242	SRSF9	Serine/arginine-rich splicing factor 9	0	72679.5	132219	2.93955e+06	2.77527e+06	7.02929e+06	6.9881e+06	0	0	0	0	0	599975	0	1.37609e+06	835556	498588
Q13247	SRSF6	Serine/arginine-rich splicing factor 6	36630.4	0	0	1.0672e+06	851200	1.24252e+06	947927	0	0	95192.1	44314.4	95750.1	401519	360290	740287	1.18557e+06	755313
Q13253	NOG	Noggin	0	44500	0	7.28062e+06	1.47255e+07	2.44781e+07	2.7111e+07	0	0	0	0	0	890664	1.55478e+06	4857619	5.51628e+06	4.58141e+06
Q13257	MAD2L1	Mitotic spindle assembly checkpoint protein MAD2A	58308	157351	0	1.47883e+06	2.72138e+06	2.79216e+06	3.97357e+06	0	51636.6	0	45275.2	30692.2	0	43612.1	0	0	0
Q13263	TRIM28	Transcription intermediary factor 1-beta	939478	1.91791e+06	1.07404e+06	9.67488e+06	1.11541e+07	1.64341e+07	2.28072e+07	0	1.0076e+06	401149	193715	273625	1.65606e+06	683709	3.39532e+06	3.55122e+06	2.82722e+06
Q13268	DHRS2	Dehydrogenase/reductase SDR family member 2, mitochondrial	109438	494806	106273	8.4365e+06	6.17395e+06	2.15042e+07	1.4549e+07	0	32853.5	111464	139969	75479	3.82108e+06	1.27677e+06	5.50134e+06	7.76006e+06	3.70752e+06
Q13283	G3BP1	Ras GTPase-activating protein-binding protein 1	0	0	61737.4	588653	1.23604e+06	1.83732e+06	1.585e+06	0	0	0	0	0	0	0	0	0	0
Q13308	PTK7	Inactive tyrosine-protein kinase 7	2.03178e+06	0	572253	9.63836e+06	1.26646e+07	3.07931e+07	3.61524e+07	872169	765322	0	0	1.80031e+06	1.38161e+07	5.73001e+06	5.60062e+07	6.97733e+07	4.73204e+07
Q13310	PABPC4	Polyadenylate-binding protein 4	44448.1	162783	0	3.63777e+06	3.08328e+06	5.69431e+06	4.72865e+06	0	314605	0	0	0	636314	254888	1.41689e+06	1.15939e+06	1.04531e+06
Q13332	PTPRS	Receptor-type tyrosine-protein phosphatase S	0	0	0	3.62192e+06	3.55711e+06	6.93505e+06	6.46238e+06	0	0	0	0	0	2.68224e+06	1.03182e+06	9.83064e+06	1.34002e+07	9.77145e+06
Q13347	EIF3I	Eukaryotic translation initiation factor 3 subunit I	88617.7	0	0	766371	1.48124e+06	1.66685e+06	1.77911e+06	0	0	0	0	0	0	0	0	0	384030
Q13361	MFAP5	Microfibrillar-associated protein 5	0	92126.5	64952.6	554982	883700	961606	708948	0	0	0	0	0	0	0	0	0	0
Q13362|Q14738	PPP2R5C|PPP2R5D	Serine/threonine-protein phosphatase 2A 56 kDa regulatory subunit gamma isoform|Serine/threonine-protein phosphatase 2A 56 kDa regulatory subunit delta isoform	0	0	0	785690	565895	1.50809e+06	1.35822e+06	0	0	0	0	0	0	0	0	81281.7	0
Q13363	CTBP1	C-terminal-binding protein 1	0	0	0	376492	728654	904764	655253	0	0	0	0	0	96632.6	0	179110	0	0
Q13404	UBE2V1	Ubiquitin-conjugating enzyme E2 variant 1	123793	213921	232123	1.46803e+06	4.7421e+06	3.29059e+06	7.1766e+06	0	0	93080.1	0	63488.3	184491	86540	336588	424726	233924
Q13409	DYNC1I2	Cytoplasmic dynein 1 intermediate chain 2	0	40695.3	0	0	675556	908808	472468	0	0	0	0	0	0	0	234974	374891	307344
Q13410	BTN1A1	Butyrophilin subfamily 1 member A1	0	0	0	0	0	0	0	0	0	0	0	0	185737	0	0	0	0
Q13423	NNT	NAD(P) transhydrogenase, mitochondrial	294960	692583	917635	6.03581e+06	3.70234e+06	9.80285e+06	7.93516e+06	0	0	428508	484642	284291	8.83228e+06	4.26719e+06	1.81518e+07	1.7953e+07	1.55014e+07
Q13428	TCOF1	Treacle protein	0	0	0	0	0	4.29267e+06	499310	0	0	0	0	0	0	0	0	0	0
Q13433	SLC39A6	Zinc transporter ZIP6	0	0	0	548885	285558	434166	954832	0	253839	0	0	0	351392	122547	563970	479236	557219
Q13443	ADAM9	Disintegrin and metalloproteinase domain-containing protein 9	203367	266323	199640	5.05415e+06	9.71213e+06	1.73627e+07	1.90556e+07	0	0	0	90024.8	0	2.3816e+06	888822	1.08594e+07	1.26314e+07	1.00592e+07
Q13444	ADAM15	Disintegrin and metalloproteinase domain-containing protein 15	0	168378	0	3.92573e+06	6.58071e+06	1.44464e+07	1.50321e+07	0	0	851362	0	0	1.94563e+06	724202	9.17696e+06	8.72436e+06	8.11752e+06
Q13445	TMED1	Transmembrane emp24 domain-containing protein 1	0	333856	211666	3.75293e+06	3.83429e+06	5.1927e+06	9.23326e+06	0	0	0	0	0	831475	254033	1.98533e+06	2.12534e+06	1.53914e+06
Q13454	TUSC3	Tumor suppressor candidate 3	0	0	0	709731	410379	740027	493494	0	0	0	0	0	72266.4	0	73933.6	105898	98682.3
Q13467	FZD5	Frizzled-5	0	0	0	0	0	0	249184	0	0	0	0	0	0	0	365024	480925	249242
Q13488	TCIRG1	V-type proton ATPase 116 kDa subunit a 3	0	0	0	2.81154e+06	1.28179e+06	3.32653e+06	2.76169e+06	0	0	0	0	0	1.28375e+06	347458	2.80482e+06	3.37598e+06	1.7021e+06
Q13492	PICALM	Phosphatidylinositol-binding clathrin assembly protein	0	172811	0	5.33311e+07	6.09524e+07	1.60293e+08	1.17872e+08	170384	419919	0	0	0	5.72726e+06	2.3889e+06	2.043e+07	2.46029e+07	1.70356e+07
Q13495	MAMLD1	Mastermind-like domain-containing protein 1	0	0	0	0	0	89590.4	0	0	0	0	0	0	0	0	0	0	0
Q13501	SQSTM1	Sequestosome-1	0	55479.5	0	1.43275e+06	1.00026e+06	1.14019e+06	656060	0	0	0	0	0	0	0	0	230589	145309
Q13505	MTX1	Metaxin-1	0	0	0	1.4506e+06	1.50778e+06	4.74634e+06	3.55019e+06	0	0	0	115247	104019	436180	256771	1.07552e+06	1.77508e+06	1.36096e+06
Q13509	TUBB3	Tubulin beta-3 chain	0	52353	0	266566	276578	2.23267e+06	2.87903e+06	0	53161.5	0	47108.5	0	162026	0	0	698856	156025
Q13510	ASAH1	Acid ceramidase	0	0	0	1.36699e+06	630103	2.42011e+06	1.70047e+06	0	197716	0	0	0	1.98268e+06	403788	2.83024e+06	4.63382e+06	1.96636e+06
Q13515	BFSP2	Phakinin	0	0	0	0	167434	271161	434677	0	0	0	0	0	0	0	0	0	0
Q13530	SERINC3	Serine incorporator 3	0	0	0	421328	666506	1.47547e+06	1.7355e+06	0	0	0	0	0	358178	0	770111	1.13466e+06	590477
Q13546	RIPK1	Receptor-interacting serine/threonine-protein kinase 1	0	0	0	330471	438594	1.01317e+06	613583	0	0	0	0	0	695600	0	863491	1.04979e+06	831712
Q13557	CAMK2D	Calcium/calmodulin-dependent protein kinase type II subunit delta	0	125439	197074	571492	850018	2.15614e+06	2.07343e+06	0	90804.6	144398	150966	0	220260	117040	1.07906e+06	864488	745675
Q13561	DCTN2	Dynactin subunit 2	0	0	0	0	69582	0	254902	0	0	0	0	0	0	0	0	0	0
Q13573	SNW1	SNW domain-containing protein 1	0	0	0	58027.8	15666.1	157299	98047.7	0	0	0	0	0	0	0	44776.3	0	25907.5
Q13586	STIM1	Stromal interaction molecule 1	0	0	0	260972	169238	918007	832208	0	0	0	0	0	0	0	84020.4	187925	0
Q13591	SEMA5A	Semaphorin-5A	0	0	0	202475	0	1.18164e+06	1.02873e+06	0	0	0	0	0	229723	131004	337378	0	0
Q13595	TRA2A	Transformer-2 protein homolog alpha	0	112293	0	1.26481e+06	602221	1.34061e+06	1.2324e+06	0	0	28848.2	43344.2	0	209448	122460	733871	1.04367e+06	414711
Q13596	SNX1	Sorting nexin-1	0	453896	352722	2.31615e+06	6.01924e+06	7.68807e+06	6.7621e+06	0	0	699784	209272	0	742194	338846	711987	786367	502476
Q13618	CUL3	Cullin-3	0	0	0	0	97300.3	268830	259388	0	0	0	0	0	0	0	0	0	0
Q13620	CUL4B	Cullin-4B	0	0	0	0	0	245018	596475	0	0	0	0	0	0	0	0	0	250139
Q13641	TPBG	Trophoblast glycoprotein	0	0	0	1.17495e+07	2.45498e+07	5.59889e+07	4.78376e+07	0	0	0	0	0	2.48325e+06	1.23021e+06	2.03247e+07	2.05967e+07	1.97601e+07
Q13671	RIN1	Ras and Rab interactor 1	0	0	0	328057	838497	1.1574e+06	892429	0	41715.7	0	0	0	0	0	109123	0	88372.7
Q13724	MOGS	Mannosyl-oligosaccharide glucosidase	0	0	0	2.8947e+06	2.03507e+06	3.89989e+06	3.23083e+06	48985.9	0	0	0	242209	542769	229885	723333	1.02383e+06	558619
Q13740	ALCAM	CD166 antigen	2.73017e+06	2.02283e+06	0	2.09391e+07	1.99376e+07	6.62428e+07	5.58355e+07	5.65312e+06	1.98912e+06	7.07007e+06	2.66232e+06	1.37714e+06	1.21063e+07	3.85362e+06	6.52672e+07	8.20454e+07	4.29358e+07
Q13751	LAMB3	Laminin subunit beta-3	1.98085e+06	2.99492e+06	1.60147e+06	7.50395e+07	5.64618e+07	1.44444e+08	1.52629e+08	351638	1.4579e+06	1.5344e+06	1.5528e+06	0	3.30383e+06	2.22054e+06	1.06348e+07	1.1919e+07	9.76692e+06
Q13753	LAMC2	Laminin subunit gamma-2	1.63481e+06	3.09624e+06	1.82446e+06	7.85588e+07	6.53868e+07	1.53119e+08	1.61979e+08	520379	459515	1.45945e+06	1.15554e+06	1.00472e+06	4.00538e+06	1.6129e+06	1.25508e+07	1.32768e+07	1.07664e+07
Q13813	SPTAN1	Spectrin alpha chain, non-erythrocytic 1	788421	2.50713e+06	1.17591e+06	1.18463e+07	1.224e+07	2.79374e+07	1.86316e+07	0	1.7761e+06	1.85805e+06	2.52759e+06	0	2.30018e+06	968266	6.41874e+06	1.36207e+07	6.29039e+06
Q13835	PKP1	Plakophilin-1	387292	89674	188225	305126	774436	0	571611	0	0	127195	0	141856	295259	0	628467	2.98877e+06	0
Q13838	DDX39B	Spliceosome RNA helicase DDX39B	82510.4	349503	194848	1.75591e+06	4.308e+06	1.61966e+07	1.36657e+07	0	0	595784	522298	252218	353637	171531	4.77627e+06	2.63333e+06	3.04372e+06
Q13867	BLMH	Bleomycin hydrolase	0	470142	0	2.00384e+06	1.10532e+06	6.09895e+06	3.29851e+06	0	0	0	0	0	2.03908e+06	56500.8	4.06635e+06	2.35885e+07	1.91254e+06
Q13895	BYSL	Bystin	0	0	0	179798	351333	908601	846916	0	0	0	0	0	0	0	0	0	0
Q13950	RUNX2	Runt-related transcription factor 2	0	0	0	1.49336e+06	0	1.49944e+06	1.61951e+06	0	0	0	0	0	642202	494984	705612	0	0
Q13952	NFYC	Nuclear transcription factor Y subunit gamma	0	0	0	1.47786e+06	950941	1.03407e+06	949861	0	0	0	0	0	0	0	168938	408261	149702
Q14008	CKAP5	Cytoskeleton-associated protein 5	0	0	0	223762	145516	326245	393412	0	0	0	0	0	81544.3	17922.4	78224.4	144381	136720
Q14019	COTL1	Coactosin-like protein	137567	0	55501.6	1.86061e+06	3.57311e+06	8.75585e+06	1.10903e+07	0	64502.9	101155	0	0	456478	0	773288	864275	593847
Q14103	HNRNPD	Heterogeneous nuclear ribonucleoprotein D0	88678.6	161382	49845.6	0	0	0	0	0	0	27195.6	0	30476.2	1.94973e+06	523968	0	2.11883e+06	1.68714e+06
Q14108	SCARB2	Lysosome membrane protein 2	318484	0	0	1.79872e+07	1.51894e+07	4.90877e+07	4.30194e+07	359420	736705	0	0	0	8.08722e+06	1.75596e+06	2.03339e+07	2.454e+07	1.3529e+07
Q14114	LRP8	Low-density lipoprotein receptor-related protein 8	0	2.40718e+06	1.53618e+06	5.62898e+06	6.9922e+06	1.29492e+07	1.59371e+07	0	354150	0	0	0	1.78035e+06	511720	2.75486e+06	4.4279e+06	2.56696e+06
Q14118	DAG1	Dystroglycan 1	172979	0	0	3.83809e+06	7.96038e+06	2.17502e+07	3.37244e+07	0	0	257340	127483	0	3.89936e+06	1.26658e+06	1.15571e+07	1.32859e+07	9.62476e+06
Q14119	VEZF1	Vascular endothelial zinc finger 1	0	0	0	1.70246e+06	1.35985e+06	4.24016e+06	4.26642e+06	0	0	0	0	0	3.11201e+06	1.28789e+06	7.45618e+06	9.18372e+06	4.49243e+06
Q14126	DSG2	Desmoglein-2	0	283452	476782	2.85436e+07	3.04092e+07	6.86752e+07	6.68682e+07	0	1.69857e+06	428065	94416.1	187587	4.19655e+07	2.17496e+07	1.46502e+08	1.89616e+08	1.38236e+08
Q14137	BOP1	Ribosome biogenesis protein BOP1	0	0	0	1.93716e+06	1.1956e+06	2.40447e+06	3.58715e+06	0	0	0	0	0	702472	218485	1.99294e+06	2.6766e+06	1.64173e+06
Q14145	KEAP1	Kelch-like ECH-associated protein 1	42396.8	40110.8	50438.1	359213	226695	283786	327463	0	0	0	20357.7	0	105953	95693.7	162630	162718	101267
Q14152	EIF3A	Eukaryotic translation initiation factor 3 subunit A	0	0	0	450769	320053	1.39813e+06	1.77649e+06	0	0	0	0	0	0	0	0	0	0
Q14154	DELE1	DAP3-binding cell death enhancer 1	27618.1	0	0	96497.1	239096	2.12553e+06	830062	0	0	0	0	0	145923	0	99829.9	132476	0
Q14156	EFR3A	Protein EFR3 homolog A	0	0	0	192613	101692	205843	163577	0	0	0	0	0	226102	195342	466050	590366	498866
Q14157	UBAP2L	Ubiquitin-associated protein 2-like	1.74147e+06	603160	558794	3.13718e+07	4.08784e+07	8.38443e+07	4.57383e+07	1.21082e+06	132590	3.22056e+06	1.30333e+06	0	2.52578e+07	1.65742e+07	7.20542e+07	7.5409e+07	7.97534e+07
Q14160	SCRIB	Protein scribble homolog	173128	0	86423.8	889875	1.58444e+06	2.59114e+06	2.43036e+06	0	38000.4	109072	0	0	524766	237085	1.32147e+06	1.33686e+06	899669
Q14165	MLEC	Malectin	0	90368.7	18862.1	534908	1.39373e+06	3.21353e+06	1.99684e+06	0	48309.9	0	0	0	724806	355390	492391	1.34142e+06	1.54361e+06
Q14192	FHL2	Four and a half LIM domains protein 2	0	29164.4	35259	139995	482095	758521	947635	0	0	0	0	0	0	0	0	0	0
Q14194|Q14195	CRMP1|DPYSL3	Dihydropyrimidinase-related protein 1|Dihydropyrimidinase-related protein 3	0	106847	32852.3	232435	438293	502968	471780	0	0	0	0	0	182306	335401	412951	584063	132517
Q14204	DYNC1H1	Cytoplasmic dynein 1 heavy chain 1	1.64555e+06	790162	488165	4.68544e+06	5.4346e+06	1.11858e+07	1.3496e+07	911989	0	1.05901e+06	204147	0	2.32498e+06	1.10406e+06	3.90235e+06	4.40119e+06	3.2927e+06
Q14240	EIF4A2	Eukaryotic initiation factor 4A-II	45584.8	297096	0	1.74195e+06	1.32996e+06	1.96564e+06	2.63126e+06	0	0	0	0	0	0	0	234642	349024	326465
Q14242	SELPLG	P-selectin glycoprotein ligand 1	0	0	0	0	0	1.4757e+06	1.22807e+06	0	0	0	0	0	0	0	0	0	0
Q14247	CTTN	Src substrate cortactin	0	0	0	265055	612778	500260	0	0	0	0	0	0	0	0	658303	396730	583363
Q14254	FLOT2	Flotillin-2	0	0	0	494893	572912	942744	887510	0	30258.1	34139.4	73136.5	0	438732	169623	1.45686e+06	1.33873e+06	1.05899e+06
Q14258	TRIM25	E3 ubiquitin/ISG15 ligase TRIM25	0	0	0	694298	847958	2.47079e+06	2.15575e+06	61050.2	0	0	0	0	118990	212350	510831	836585	299831
Q14318	FKBP8	Peptidyl-prolyl cis-trans isomerase FKBP8	0	0	0	785432	717424	1.4514e+06	1.3099e+06	0	0	0	0	0	103969	52195.2	408265	460700	254943
Q14344	GNA13	Guanine nucleotide-binding protein subunit alpha-13	0	0	0	513005	367683	1.16329e+06	675123	0	0	0	0	0	48070.7	0	294178	764964	0
Q14435	GALNT3	Polypeptide N-acetylgalactosaminyltransferase 3	0	0	0	2.23066e+06	1.44341e+06	6.00966e+06	5.2929e+06	0	168482	0	0	0	0	0	867422	902762	944113
Q14444	CAPRIN1	Caprin-1	0	0	0	2.84591e+06	3.29703e+06	4.95658e+06	3.66681e+06	0	0	0	0	0	1.52094e+06	181655	2.67587e+06	4.2523e+06	1.99252e+06
Q14498	RBM39	RNA-binding protein 39	0	152979	0	1.59171e+06	1.38192e+06	3.67692e+06	3.83098e+06	0	0	0	47350.7	0	312418	96434.2	360943	434925	207013
Q14512	FGFBP1	Fibroblast growth factor-binding protein 1	0	0	0	1.5203e+06	657119	1.84833e+06	2.28564e+06	0	0	0	0	0	217201	0	332253	733168	311582
Q14517	FAT1	Protocadherin Fat 1	0	0	0	5.2353e+06	3.39114e+06	9.60077e+06	8.47719e+06	1.00946e+06	0	0	0	0	2.4699e+06	891547	3.67582e+06	4.55403e+06	3.80199e+06
Q14534	SQLE	Squalene monooxygenase	0	44159.9	0	0	0	0	0	0	0	0	0	0	0	0	0	1.63763e+06	0
Q14563	SEMA3A	Semaphorin-3A	0	0	0	763100	224478	521152	631091	0	0	0	0	0	385244	206749	680440	1.13028e+06	701281
Q14566	MCM6	DNA replication licensing factor MCM6	0	189698	80648.9	755191	2.02199e+06	2.43424e+06	3.21488e+06	0	0	0	71580.7	63287	305920	81802.9	505792	738268	446390
Q14573	ITPR3	Inositol 1,4,5-trisphosphate receptor type 3	0	0	0	0	0	496976	0	0	0	0	0	0	0	0	0	0	0
Q14574	DSC3	Desmocollin-3	0	0	0	314812	0	0	0	0	0	0	0	0	281364	0	132257	1.15836e+06	0
Q14651	PLS1	Plastin-1	0	0	0	0	0	308684	82025.2	0	0	0	0	0	0	0	0	0	0
Q14656	TMEM187	Transmembrane protein 187	21814.9	104633	72825.4	872204	679743	1.92721e+06	2.76305e+06	0	0	0	0	0	0	0	0	0	0
Q14671	PUM1	Pumilio homolog 1	136903	426297	160149	1.94099e+06	4.63974e+06	8.73098e+06	7.54352e+06	0	1.13846e+06	0	316621	164305	2.92881e+06	1.87598e+06	1.37674e+07	1.5578e+07	1.06578e+07
Q14677	CLINT1	Clathrin interactor 1	0	0	0	3.63648e+06	6.11103e+06	1.39649e+07	1.27043e+07	0	0	0	0	0	3.28284e+06	1.06187e+06	5.89482e+06	8.03539e+06	4.74226e+06
Q14683	SMC1A	Structural maintenance of chromosomes protein 1A	162264	364353	0	3.59143e+06	3.13306e+06	6.89364e+06	6.67481e+06	0	357271	0	321901	248649	2.39817e+06	1.39266e+06	4.53696e+06	4.99142e+06	3.77114e+06
Q14686	NCOA6	Nuclear receptor coactivator 6	0	0	0	314817	239596	528612	539576	0	0	0	0	0	179424	65953.6	410198	410300	347759
Q14687	GSE1	Genetic suppressor element 1	0	0	0	321408	211539	293342	243425	0	0	0	0	0	115033	88488.1	251749	177785	260333
Q14689	DIP2A	Disco-interacting protein 2 homolog A	0	23983.4	0	0	181478	0	271255	0	0	0	0	60330	0	0	0	0	0
Q14694	USP10	Ubiquitin carboxyl-terminal hydrolase 10	0	0	0	408125	806659	1.22934e+06	1.07957e+06	0	0	0	0	0	0	0	179315	276944	190775
Q14697	GANAB	Neutral alpha-glucosidase AB	584368	311947	189056	4.98441e+06	3.9393e+06	1.69936e+07	1.51843e+07	0	0	0	113085	0	1.40582e+06	890192	3.40026e+06	5.61497e+06	2.3204e+06
Q14703	MBTPS1	Membrane-bound transcription factor site-1 protease	0	0	0	0	154963	245390	183674	0	0	0	0	0	0	0	222966	755579	164681
Q14728	MFSD10	Major facilitator superfamily domain-containing protein 10	0	0	0	1.0188e+06	985736	2.74753e+06	2.1927e+06	0	0	0	0	0	1.03671e+06	231712	3.10265e+06	2.56401e+06	1.87263e+06
Q14739	LBR	Delta(14)-sterol reductase LBR	70203.7	164938	0	1.29777e+06	781743	2.12204e+06	2.48605e+06	0	0	0	0	0	326370	365162	603926	774530	463078
Q14764	MVP	Major vault protein	1.08261e+06	883215	543286	1.69984e+06	1.12629e+06	2.16224e+06	1.50555e+06	0	0	2.52862e+06	346002	121043	575115	945060	728399	1.38898e+06	1.00569e+06
Q14766	LTBP1	Latent-transforming growth factor beta-binding protein 1	0	0	0	1.27289e+06	1.64104e+06	1.8447e+06	2.18327e+06	0	0	286627	0	390769	1.55451e+06	685521	2.44291e+06	2.78256e+06	2.79108e+06
Q14767	LTBP2	Latent-transforming growth factor beta-binding protein 2	0	0	0	0	0	0	0	0	0	0	0	0	726823	0	1.46745e+06	0	0
Q14789	GOLGB1	Golgin subfamily B member 1	0	0	0	172303	129746	657381	0	0	0	23400.4	0	0	298955	66597.9	530946	2.01182e+06	433702
Q14790	CASP8	Caspase-8	0	148108	0	0	957287	805745	1.313e+06	0	0	0	0	0	0	0	0	0	0
Q14814	MEF2D	Myocyte-specific enhancer factor 2D	779056	560508	408251	8.52865e+06	8.15706e+06	8.74345e+06	7.12711e+06	0	0	776930	208832	117244	3.87929e+06	2.4172e+06	5.82824e+06	4.20836e+06	4.50881e+06
Q14919	DRAP1	Dr1-associated corepressor	0	0	0	289126	207676	427684	602733	0	0	0	0	0	0	0	0	0	50464.1
Q14956	GPNMB	Transmembrane glycoprotein NMB	30651.1	0	0	1.13178e+06	440553	1.1906e+06	680196	0	0	42252.6	0	0	2.00545e+06	392163	1.83008e+06	2.16909e+06	1.20246e+06
Q14966	ZNF638	Zinc finger protein 638	0	0	0	0	187268	3.66294e+06	0	0	0	0	0	0	113675	84240.6	522316	1.25973e+06	240731
Q14974	KPNB1	Importin subunit beta-1	343340	456036	301772	3.92053e+06	6.7725e+06	1.7834e+07	1.25359e+07	0	0	0	0	215113	773643	547856	1.8447e+06	1.97596e+06	1.4525e+06
Q14980	NUMA1	Nuclear mitotic apparatus protein 1	0	0	0	641270	440975	733033	542446	0	0	0	0	0	0	0	331457	202952	196249
Q149N8	SHPRH	E3 ubiquitin-protein ligase SHPRH	48738.4	0	0	833859	0	0	0	375999	0	0	0	0	328378	213371	0	0	0
Q15005	SPCS2	Signal peptidase complex subunit 2	100723	143614	203106	2.75688e+06	3.51915e+06	7.06708e+06	7.79626e+06	112584	204061	41117.4	87961.1	68957.8	586391	619966	3.42327e+06	2.33341e+06	1.53307e+06
Q15006	EMC2	ER membrane protein complex subunit 2	505103	0	173609	1.24381e+06	2.01918e+06	7.62863e+06	4.31255e+06	2.06217e+06	3.39522e+06	0	0	0	1.43397e+06	5.11e+06	1.04605e+07	1.72145e+07	1.28332e+07
Q15008	PSMD6	26S proteasome non-ATPase regulatory subunit 6	0	0	172452	1.53299e+06	830184	2.43114e+06	2.72678e+06	0	0	0	0	0	0	0	976310	924119	0
Q15019	SEPTIN2	Septin-2	385266	465372	205255	3.50019e+06	2.98503e+06	4.16133e+06	4.31736e+06	0	0	100530	0	0	805776	1.67576e+06	949676	1.06779e+06	792072
Q15029	EFTUD2	116 kDa U5 small nuclear ribonucleoprotein component	218394	444776	464118	6.90342e+06	3.93298e+06	1.0484e+07	7.63068e+06	0	170995	196705	354901	205689	1.6485e+06	805925	2.77058e+06	3.23979e+06	2.45892e+06
Q15043	SLC39A14	Metal cation symporter ZIP14	0	0	0	888129	528302	3.13916e+06	3.35505e+06	0	0	0	0	0	301841	93029	1.00889e+06	1.08635e+06	1.26452e+06
Q15046	KARS1	Lysine--tRNA ligase	1.18286e+06	280477	0	3.08644e+06	4.68972e+06	2.80613e+06	2.57195e+06	0	0	0	1.66905e+06	0	513884	0	1.84403e+06	4.11896e+06	996684
Q15054	POLD3	DNA polymerase delta subunit 3	0	0	0	45343.2	170251	5.13942e+06	2.88893e+06	0	0	0	0	0	104834	0	639411	2.21769e+06	0
Q15058	KIF14	Kinesin-like protein KIF14	0	0	0	346253	176526	614645	524590	0	0	0	0	0	0	0	61880.3	158498	67523.6
Q15059	BRD3	Bromodomain-containing protein 3	0	0	0	0	0	0	0	0	0	0	0	0	0	0	22918.3	15644.8	0
Q15061	WDR43	WD repeat-containing protein 43	43585.1	119952	101244	879016	921971	2.64246e+06	2.74177e+06	0	0	202468	280879	183929	971408	804274	3.51447e+06	4.81973e+06	2.33573e+06
Q15063	POSTN	Periostin	573160	729587	657709	2.01241e+07	9.06026e+06	2.43792e+07	3.37546e+07	255978	0	56796.1	0	0	96438.5	0	212977	314979	2.07493e+06
Q15067	ACOX1	Peroxisomal acyl-coenzyme A oxidase 1	0	0	0	295075	99112.6	209737	371449	0	0	0	0	0	0	0	0	253099	0
Q15070	OXA1L	Mitochondrial inner membrane protein OXA1L	0	57689.9	16187.6	168916	391693	598281	712744	0	0	0	0	0	112641	60154.7	288724	408558	408084
Q15084	PDIA6	Protein disulfide-isomerase A6	429958	1.66007e+06	913125	1.60019e+07	1.65247e+07	6.14886e+07	4.08112e+07	0	416976	0	0	1.27661e+06	1.01882e+06	1.08419e+06	2.37497e+06	3.8589e+06	1.30936e+06
Q15102	PAFAH1B3	Platelet-activating factor acetylhydrolase IB subunit alpha1	213021	129641	120653	938105	840482	2.95368e+06	2.78887e+06	0	0	0	124492	72484.2	124285	0	264634	308562	108783
Q15118	PDK1	[Pyruvate dehydrogenase (acetyl-transferring)] kinase isozyme 1, mitochondrial	0	0	0	148305	144029	178337	0	0	16166.4	0	0	0	0	0	0	0	0
Q15120	PDK3	[Pyruvate dehydrogenase (acetyl-transferring)] kinase isozyme 3, mitochondrial	0	0	0	370416	454777	978515	851891	0	0	0	0	0	0	0	0	0	0
Q15125	EBP	3-beta-hydroxysteroid-Delta(8),Delta(7)-isomerase	0	26879.8	0	963534	1.4125e+06	2.52212e+06	4.54265e+06	0	0	0	0	0	285346	69800.8	690570	601801	440619
Q15126	PMVK	Phosphomevalonate kinase	0	345976	157469	1.14942e+06	1.6454e+06	4.36734e+06	3.79329e+06	0	48282.3	0	0	0	0	0	0	1.02115e+06	488628
Q15149	PLEC	Plectin	1.00659e+07	2.30003e+07	1.32931e+07	1.73873e+08	2.22303e+08	6.35265e+08	5.25989e+08	7.20999e+06	4.70929e+06	1.05946e+07	1.84762e+07	1.20538e+07	1.0216e+08	4.75257e+07	2.64827e+08	3.53851e+08	2.77613e+08
Q15165	PON2	Serum paraoxonase/arylesterase 2	0	0	0	1.11156e+06	763623	1.23976e+06	963900	0	0	0	0	0	339652	0	590609	581510	492456
Q15185	PTGES3	Prostaglandin E synthase 3	0	212190	144670	1.23507e+06	1.77091e+06	1.93736e+06	1.85804e+06	0	0	0	0	0	688479	0	1.20274e+06	1.48025e+06	413811
Q15223	NECTIN1	Nectin-1	0	0	0	489260	517313	2.98995e+06	2.74647e+06	0	0	0	0	0	267267	0	1.42729e+06	3.13307e+06	835468
Q15233	NONO	Non-POU domain-containing octamer-binding protein	0	587787	263490	2.74038e+06	3.26665e+06	9.85783e+06	1.01678e+07	0	0	0	0	0	1.54818e+06	351202	0	1.36355e+06	1.06233e+06
Q15257	PTPA	Serine/threonine-protein phosphatase 2A activator	0	0	0	494970	504700	853874	1.03188e+06	0	0	0	0	0	0	0	0	0	0
Q15269	PWP2	Periodic tryptophan protein 2 homolog	0	0	0	724650	631230	2.01465e+06	2.27063e+06	0	0	0	0	0	168107	0	310961	337360	223473
Q15283	RASA2	Ras GTPase-activating protein 2	0	0	0	0	0	0	1.31387e+06	0	0	0	0	0	0	0	0	0	0
Q15293	RCN1	Reticulocalbin-1	0	0	0	2.47721e+06	2.5439e+06	3.83486e+06	4.63168e+06	0	0	0	0	0	678622	0	1.67032e+06	1.6486e+06	893036
Q15365	PCBP1	Poly(rC)-binding protein 1	689450	995453	621454	1.04989e+07	3.3763e+07	4.30316e+07	3.24493e+07	0	287194	4.39391e+06	659464	0	2.49548e+06	764006	5.09795e+06	6.88634e+06	3.37307e+06
Q15366	PCBP2	Poly(rC)-binding protein 2	432435	538407	129429	6.18981e+06	1.19205e+07	4.27957e+07	2.7892e+07	0	0	0	0	0	1.55244e+06	795106	2.88584e+06	3.54725e+06	1.97177e+06
Q15369	ELOC	Elongin-C	0	0	0	231665	800166	1417069	1.23849e+06	0	0	0	0	0	166164	72973.5	0	165452	92653.2
Q15370	ELOB	Elongin-B	0	0	0	696257	677392	991148	997067	0	0	0	0	0	0	0	0	0	0
Q15388	TOMM20	Mitochondrial import receptor subunit TOM20 homolog	0	54195	0	1.10475e+06	1.26776e+06	3.59615e+06	2.3066e+06	0	0	0	46772.8	59512	409538	101385	1.4145e+06	1.58758e+06	777092
Q15392	DHCR24	Delta(24)-sterol reductase	48365.9	180508	79746.5	3.02425e+06	7.00783e+06	8.64157e+06	1.07084e+07	0	129319	62920.3	0	0	557049	212379	2.142e+06	2.18155e+06	1.07129e+06
Q15393	SF3B3	Splicing factor 3B subunit 3	0	261596	0	3.30603e+06	2.45921e+06	4.71333e+06	4.98397e+06	0	949693	0	782401	1.47986e+06	807526	466726	1.0672e+06	1.19098e+06	845840
Q15397	PUM3	Pumilio homolog 3	0	0	0	0	0	136471	101613	0	0	0	0	0	0	0	0	0	0
Q15417	CNN3	Calponin-3	0	139190	0	532797	1.75337e+06	1.04336e+06	2.50106e+06	0	0	0	0	0	0	0	0	0	0
Q15418	RPS6KA1	Ribosomal protein S6 kinase alpha-1	0	81288.1	146772	387054	3.0455e+06	3.91498e+06	1.22275e+06	1465.43	0	0	0	0	437903	311807	832853	698706	1.36504e+06
Q15427	SF3B4	Splicing factor 3B subunit 4	0	0	0	340324	470620	393084	777565	0	0	0	0	0	455621	208950	0	0	0
Q15431	SYCP1	Synaptonemal complex protein 1	0	0	0	0	0	0	0	0	0	0	0	0	0	0	0	0	1.3719e+07
Q15434	RBMS2	RNA-binding motif, single-stranded-interacting protein 2	0	0	0	3.98248e+06	2.05824e+06	3.14681e+06	2.30229e+06	0	0	0	0	0	1.16512e+06	1.23194e+06	2.42818e+06	1.85424e+06	2.9926e+06
Q15436	SEC23A	Protein transport protein Sec23A	112894	261012	268477	3.78212e+06	4.2834e+06	7.58754e+06	5.88183e+06	0	0	0	0	0	662770	287398	1.13485e+06	1.22384e+06	999867
Q15459	SF3A1	Splicing factor 3A subunit 1	287161	728593	441604	5.79433e+07	7.43119e+07	1.53696e+08	1.44941e+08	231419	0	0	0	260424	8.99987e+06	3.60481e+06	2.8083e+07	3.59359e+07	1.83381e+07
Q15517	CDSN	Corneodesmosin	256871	528878	546106	617412	904737	1.30508e+06	1.17709e+06	0	0	168784	120943	174878	894103	380642	1.37506e+06	6.32273e+06	598017
Q15532	SS18	Protein SSXT	118520	79006.7	107003	5.55623e+06	5.43705e+06	2.0452e+07	2.0841e+07	0	0	0	0	0	7.50716e+06	1.54657e+06	4.42281e+06	3.5875e+06	2.88047e+06
Q15582	TGFBI	Transforming growth factor-beta-induced protein ig-h3	861759	1.0475e+06	282660	1.93316e+07	1.13954e+07	5.24333e+07	5.73773e+07	6.05639e+06	990541	562012	510502	0	5.49551e+06	1.92942e+06	1.5305e+07	1.73723e+07	1.36925e+07
Q15596	NCOA2	Nuclear receptor coactivator 2	0	0	0	0	0	511740	323694	0	0	0	0	0	308291	166078	388147	375687	318687
Q15628	TRADD	Tumor necrosis factor receptor type 1-associated DEATH domain protein	0	0	0	0	0	85666.2	105354	0	0	0	0	0	0	0	394983	780550	36372.6
Q15629	TRAM1	Translocating chain-associated membrane protein 1	0	0	0	231435	167405	1.16051e+06	1.32691e+06	0	0	0	0	0	54783	0	754919	341885	1.31416e+06
Q15631	TSN	Translin	0	0	0	144686	0	1.11619e+06	1.01705e+06	0	0	0	0	0	0	0	0	0	0
Q15637	SF1	Splicing factor 1	0	75445.7	0	4.91084e+06	1.18435e+07	1.59827e+07	1.37372e+07	0	0	0	0	0	4.95616e+06	3.02446e+06	2.1134e+07	1.8516e+07	1.4663e+07
Q15645	TRIP13	Pachytene checkpoint protein 2 homolog	0	129292	0	1.21561e+06	1.53682e+06	3.71228e+06	3.73766e+06	0	0	0	0	0	524663	0	0	0	0
Q15648	MED1	Mediator of RNA polymerase II transcription subunit 1	0	0	0	399316	119797	405812	426119	0	0	0	0	0	174490	65047.2	165289	184460	103882
Q15652	JMJD1C	Probable JmjC domain-containing histone demethylation protein 2C	0	0	0	207356	294759	350032	280241	0	0	0	0	0	140010	117605	328765	424073	251473
Q15691	MAPRE1	Microtubule-associated protein RP/EB family member 1	0	131768	0	1.99956e+06	2.52757e+06	5.63697e+06	4.9754e+06	0	0	0	0	0	320497	0	0	0	0
Q15717	ELAVL1	ELAV-like protein 1	333542	610762	390762	7.73442e+06	7.67839e+06	1.54264e+07	1.35434e+07	449273	289380	151889	159370	68196.5	1.71704e+06	1.38124e+06	3.02466e+06	2.86863e+06	1.58613e+06
Q15723	ELF2	ETS-related transcription factor Elf-2	0	0	0	1.8343e+06	865018	2.34451e+06	1.40798e+06	0	70420.6	0	0	0	967921	503902	1.92609e+06	1.54152e+06	1.40625e+06
Q15738	NSDHL	Sterol-4-alpha-carboxylate 3-dehydrogenase, decarboxylating	0	0	0	1.36368e+06	921617	2.6164e+06	2.64702e+06	0	0	0	0	0	460841	0	0	0	0
Q15758	SLC1A5	Neutral amino acid transporter B(0)	191333	224460	134622	6.90152e+06	4.57887e+06	8.01961e+06	8.43487e+06	113072	52392.8	284083	260452	40786.3	1.27613e+06	510124	5.90092e+06	6.80056e+06	5.37482e+06
Q15785	TOMM34	Mitochondrial import receptor subunit TOM34	0	0	0	438393	1.14245e+06	1.90174e+06	3.06234e+06	0	0	0	0	0	0	426686	0	0	1.69162e+06
Q15800	MSMO1	Methylsterol monooxygenase 1	0	0	0	664737	0	1.00766e+06	1.37363e+06	0	0	0	0	0	0	0	0	0	0
Q15813	TBCE	Tubulin-specific chaperone E	0	0	0	0	0	22265.2	0	0	0	0	0	0	0	0	0	0	0
Q15819	UBE2V2	Ubiquitin-conjugating enzyme E2 variant 2	0	0	0	236557	1.09494e+06	1.98926e+06	2.60524e+06	0	0	0	0	0	55966.4	0	181691	1.29159e+06	815977
Q15828	CST6	Cystatin-M	0	0	0	0	0	0	0	0	0	0	0	0	191983	104123	439840	1.70093e+06	867960
Q15833	STXBP2	Syntaxin-binding protein 2	0	0	0	0	0	424340	262020	0	0	0	0	0	0	0	0	0	0
Q15904	ATP6AP1	V-type proton ATPase subunit S1	1.92084e+06	2.57752e+06	4.90327e+06	1.30627e+07	5.71704e+06	1.84409e+07	2.77748e+07	0	298608	3.13842e+06	642490	1.15254e+06	1.21574e+06	706695	2.19687e+06	3.65455e+06	1.97029e+06
Q15911	ZFHX3	Zinc finger homeobox protein 3	0	0	0	433186	765822	1.51111e+06	1.65316e+06	0	0	0	0	0	86625.9	93256.1	432567	613712	455953
Q15942	ZYX	Zyxin	0	0	0	0	0	0	0	0	0	0	0	0	0	75766.3	339470	431505	249518
Q16181	SEPTIN7	Septin-7	0	0	0	0	0	604848	126674	0	0	0	0	0	0	0	0	0	0
Q16186	ADRM1	Proteasomal ubiquitin receptor ADRM1	16479.9	34433.5	19802.8	594270	569628	606528	660488	0	0	0	0	0	124668	64420.1	255160	363525	219493
Q16394	EXT1	Exostosin-1	0	0	0	1.4922e+06	2.21427e+06	4.28166e+06	4.1693e+06	0	208835	0	249321	0	114258	0	1.1473e+06	897600	431681
Q16401	PSMD5	26S proteasome non-ATPase regulatory subunit 5	109880	251855	0	4.70763e+06	5.24206e+06	9.71751e+06	1.0147e+07	0	0	0	0	0	551974	356157	582070	1.24231e+06	456287
Q16512	PKN1	Serine/threonine-protein kinase N1	25759.9	8019.04	9687.99	862752	637023	668968	747465	0	0	17122.7	0	0	400951	75105.8	403221	566981	380277
Q16531	DDB1	DNA damage-binding protein 1	0	0	0	223362	333360	819740	707326	0	0	0	60908.6	48012.8	0	143969	274712	524245	215972
Q16537	PPP2R5E	Serine/threonine-protein phosphatase 2A 56 kDa regulatory subunit epsilon isoform	0	0	0	244998	286670	1.29718e+06	887301	0	0	0	0	0	0	0	0	0	0
Q16543	CDC37	Hsp90 co-chaperone Cdc37	0	392711	214900	1.8945e+06	4.28652e+06	5.44909e+06	7.00602e+06	0	0	0	0	0	252408	109046	1.2716e+06	1.06406e+06	688374
Q16555	DPYSL2	Dihydropyrimidinase-related protein 2	71319.6	131326	0	1.04113e+06	643574	1.04526e+06	5.30173e+06	0	0	0	98391.6	0	0	0	347318	422874	383984
Q16563	SYPL1	Synaptophysin-like protein 1	0	0	0	1.57667e+06	752184	3.17381e+06	3.66356e+06	0	0	0	0	0	191962	20908.2	463681	730632	269137
Q16594|Q9HBM6	TAF9|TAF9B	Transcription initiation factor TFIID subunit 9|Transcription initiation factor TFIID subunit 9B	0	0	0	628910	301443	575408	522331	0	0	0	0	0	0	0	91147.6	0	57852.7
Q16610	ECM1	Extracellular matrix protein 1	156523	0	0	360140	301404	0	671160	0	0	0	0	0	871196	506028	1.7099e+06	2.03889e+06	2.54295e+06
Q16625	OCLN	Occludin	0	0	0	440366	873981	1.68371e+06	2.24781e+06	0	161360	0	106610	142869	945373	361085	5.03432e+06	3.82379e+06	4.50456e+06
Q16629	SRSF7	Serine/arginine-rich splicing factor 7	0	251183	0	1.34e+06	1.50147e+06	3.77803e+06	4.44095e+06	0	0	0	0	0	754052	223746	1.44007e+06	2.02864e+06	667863
Q16630	CPSF6	Cleavage and polyadenylation specificity factor subunit 6	0	56021.8	0	451516	285881	456899	442580	0	0	0	0	0	86464	0	0	140730	0
Q16637	SMN1	Survival motor neuron protein	0	0	0	91322.7	476099	1.06237e+06	705312	0	0	0	0	0	0	0	0	0	0
Q16643	DBN1	Drebrin	0	0	0	0	624804	2.2833e+06	1.29989e+06	0	0	0	0	0	0	0	0	0	0
Q16651	PRSS8	Prostasin	0	0	0	634314	1.09027e+06	1.66674e+06	1.61602e+06	0	0	0	0	0	1.19383e+06	750860	1.08386e+07	9.83351e+06	7.28458e+06
Q16656	NRF1	Nuclear respiratory factor 1	0	32648.3	0	1.41665e+06	676869	1.86331e+06	1.32763e+06	0	0	0	0	0	776499	267964	1.18305e+06	1.66209e+06	649070
Q16658	FSCN1	Fascin	386526	273837	218677	2.09658e+06	3.04998e+06	5.43522e+06	7.40355e+06	0	0	0	0	0	573097	494492	2.22623e+06	3.12063e+06	1.72145e+06
Q16678	CYP1B1	Cytochrome P450 1B1	0	0	0	576339	281687	916430	498975	0	0	0	0	0	81449.6	0	0	0	0
Q16698	DECR1	2,4-dienoyl-CoA reductase [(3E)-enoyl-CoA-producing], mitochondrial	0	0	0	166384	103452	70059	123886	0	0	0	0	0	0	0	91410	160765	101404
Q16706	MAN2A1	Alpha-mannosidase 2	0	0	0	1.42691e+07	1.07658e+07	2.67756e+07	2.87824e+07	0	1.99434e+06	0	0	0	1.91954e+06	1.71918e+06	4.34487e+06	6.87985e+06	3.38224e+06
Q16718	NDUFA5	NADH dehydrogenase [ubiquinone] 1 alpha subcomplex subunit 5	0	0	0	845517	740945	2.28237e+06	2.48143e+06	0	0	0	0	0	175813	0	310207	480756	398366
Q16763	UBE2S	Ubiquitin-conjugating enzyme E2 S	39333.4	0	0	650972	478074	692417	925101	0	0	0	0	0	0	0	0	0	0
Q16787	LAMA3	Laminin subunit alpha-3	3.73408e+06	6.72027e+06	2.37874e+06	1.2796e+08	9.40883e+07	3.18116e+08	3.31985e+08	1.56373e+06	1.07015e+06	1.69358e+06	1.19935e+06	0	5.08256e+06	2.72053e+06	1.56487e+07	2.08693e+07	1.32237e+07
Q16795	NDUFA9	NADH dehydrogenase [ubiquinone] 1 alpha subcomplex subunit 9, mitochondrial	0	0	0	55456.1	0	1.21829e+06	840084	0	12212.7	0	0	0	0	0	163406	218002	59511.8
Q16836	HADH	Hydroxyacyl-coenzyme A dehydrogenase, mitochondrial	0	15067.7	0	383615	218574	644003	208597	0	0	0	0	0	60423.7	0	76014.5	118509	54528.1
Q16851	UGP2	UTP--glucose-1-phosphate uridylyltransferase	152300	203730	0	1.70497e+06	2.05388e+06	2.68621e+06	2.31008e+06	0	0	0	0	0	297731	0	0	1.10616e+06	324453
Q16880	UGT8	2-hydroxyacylsphingosine 1-beta-galactosyltransferase	0	0	0	401169	481646	1.50191e+06	2.58876e+06	0	0	0	0	0	98679.9	99861.6	1.19015e+06	1.61105e+06	574025
Q16891	IMMT	MICOS complex subunit MIC60	447205	1.78426e+06	1.06766e+06	8.61675e+06	1.76833e+07	3.91063e+07	2.50602e+07	0	255752	1.26866e+06	1.59713e+06	902536	9.26341e+06	4.36972e+06	2.71621e+07	3.19816e+07	2.3752e+07
Q17RC7	EXOC3L4	Exocyst complex component 3-like protein 4	0	0	19095.5	853654	1.15092e+06	915338	456812	0	0	0	0	0	0	0	50112	0	49693.7
Q1KMD3	HNRNPUL2	Heterogeneous nuclear ribonucleoprotein U-like protein 2	0	200245	57637	1.96869e+06	1.13424e+06	2.38811e+06	1.93697e+06	0	181093	0	0	0	206795	0	1.20829e+06	1.27739e+06	692559
Q1MSJ5	CSPP1	Centrosome and spindle pole-associated protein 1	0	0	0	0	120182	0	0	0	458411	15794.8	0	0	222932	203620	357894	312215	275623
Q24JP5	TMEM132A	Transmembrane protein 132A	0	0	0	887072	1.54573e+06	2.55473e+06	1.94673e+06	0	0	0	0	0	1.59254e+06	461791	4.65836e+06	6.95271e+06	5.12241e+06
Q27J81	INF2	Inverted formin-2	497821	557230	1.7312e+06	2.33956e+06	2.98542e+06	8.5221e+06	5.99731e+06	0	0	0	0	1.18315e+06	1.09682e+06	2.86474e+06	2.82691e+06	2.671e+06	2.77127e+06
Q2KHM9	KIAA0753	Protein moonraker	0	0	0	0	0	0	0	0	0	0	0	0	0	0	0	822908	0
Q2KHR3	QSER1	Glutamine and serine-rich protein 1	210951	0	0	4.30873e+06	4.8627e+06	8.18462e+06	5.56662e+06	0	174749	0	0	0	3.9224e+06	2.15388e+06	7.39761e+06	6.70338e+06	8.88249e+06
Q2LD37	BLTP1	Bridge-like lipid transfer protein family member 1	0	0	0	254217	197161	187635	213071	0	0	0	0	0	0	0	0	164182	0
Q2M2I5	KRT24	Keratin, type I cytoskeletal 24	0	0	32055.6	81155.7	86241.5	0	0	0	0	0	0	0	0	0	0	0	0
Q2NL68	PROSER3	Proline and serine-rich protein 3	0	0	0	1.3153e+06	1.04881e+06	2.41508e+06	1.769e+06	0	0	0	0	0	336551	228597	504654	902418	523113
Q2TAL8	QRICH1	Transcriptional regulator QRICH1	0	0	0	564244	1.11766e+06	937629	889275	22198.8	0	0	0	0	0	0	288510	229498	415147
Q2TAY7	SMU1	WD40 repeat-containing protein SMU1	0	0	0	349833	176634	0	161379	0	0	0	0	0	0	0	120160	0	0
Q2VWP7	PRTG	Protogenin	0	270490	0	0	0	0	0	0	0	0	0	0	593023	0	0	0	0
Q2WGJ6	KLHL38	Kelch-like protein 38	0	0	0	80850.8	0	154940	159942	0	0	0	0	0	95258	0	271702	289914	0
Q32P28	P3H1	Prolyl 3-hydroxylase 1	0	0	31324.7	174217	1.12664e+06	1.44818e+06	1.15991e+06	0	0	0	0	0	70938	0	365400	187403	629777
Q32P41	TRMT5	tRNA (guanine(37)-N1)-methyltransferase	0	0	0	0	188829	231151	317303	0	0	0	0	0	0	0	1.01847e+06	829316	0
Q3KQZ1	SLC25A35	Solute carrier family 25 member 35	0	0	0	0	0	0	0	0	0	0	0	0	0	0	0	3.93457e+06	3.50233e+06
Q3LXA3	TKFC	Triokinase/FMN cyclase	0	0	0	595801	452553	983054	1.76161e+06	0	95312.3	181206	120558	0	0	0	0	0	0
Q3MIR4	TMEM30B	Cell cycle control protein 50B	0	0	0	2.65783e+06	1.28068e+06	1.81515e+06	1.93468e+06	0	0	0	0	0	907976	322243	2.90719e+06	1.78729e+06	1.58563e+06
Q3MIT2	PUS10	tRNA pseudouridine synthase Pus10	0	0	0	128183	130044	0	331409	0	0	0	0	0	0	0	0	0	0
Q3SXM5	HSDL1	Inactive hydroxysteroid dehydrogenase-like protein 1	0	0	0	1.40834e+06	528564	1.63495e+06	1.28901e+06	0	0	0	0	0	525516	142557	971577	1.70294e+06	949852
Q3SY69	ALDH1L2	Mitochondrial 10-formyltetrahydrofolate dehydrogenase	0	0	0	189951	0	4.6362e+07	0	0	0	0	0	0	53956.7	0	0	0	0
Q3T906	GNPTAB	N-acetylglucosamine-1-phosphotransferase subunits alpha/beta	0	0	2.24822e+06	4.33065e+06	9.16271e+06	1.7672e+07	1.33249e+07	0	105396	0	0	0	2.18071e+06	932250	4.75556e+06	4.72752e+06	3.66712e+06
Q3ZCQ8	TIMM50	Mitochondrial import inner membrane translocase subunit TIM50	0	154453	81186.7	2.22978e+06	2.51218e+06	4.78248e+06	3.34495e+06	0	0	0	87217.2	0	946408	310544	1.44895e+06	1.00919e+06	1.01699e+06
Q494U1	PLEKHN1	Pleckstrin homology domain-containing family N member 1	0	138714	55173.4	341927	0	1.61597e+06	514614	0	0	0	64884.7	0	195161	82872.3	975602	1.08031e+06	1.19566e+06
Q495M9	USH1G	pre-mRNA splicing regulator USH1G	0	0	0	0	0	1.00703e+06	1.02765e+06	0	0	0	0	0	0	0	315767	600751	0
Q4G0S4	CYP27C1	Cytochrome P450 27C1	0	0	0	3.69762e+06	980619	3.22145e+06	3.42401e+06	0	0	0	0	0	887087	246534	1.91283e+06	1.34352e+06	1.25178e+06
Q4G148	GXYLT1	Glucoside xylosyltransferase 1	0	0	0	0	0	243115	381672	0	0	0	0	0	0	0	0	0	0
Q4KMQ2	ANO6	Anoctamin-6	0	0	0	0	0	644917	517712	0	0	0	0	0	0	0	69423.2	400084	24419.2
Q4V339|Q5JTY5|Q5RIA9|Q8IUF1|Q9BRT8	ZNG1F|ZNG1C|ZNG1E|ZNG1B|ZNG1A	Zinc-regulated GTPase metalloprotein activator 1F|Zinc-regulated GTPase metalloprotein activator 1C|Zinc-regulated GTPase metalloprotein activator 1E|Zinc-regulated GTPase metalloprotein activator 1B|Zinc-regulated GTPase metalloprotein activator 1A	0	0	0	49383.6	95821.4	258858	224781	0	0	0	0	0	0	0	0	19235.1	0
Q53EU6	GPAT3	Glycerol-3-phosphate acyltransferase 3	0	0	0	351948	0	929118	638542	0	0	0	0	0	0	0	0	0	0
Q53GA4	PHLDA2	Pleckstrin homology-like domain family A member 2	0	0	0	209193	158897	304118	389210	0	0	0	0	0	0	0	0	0	0
Q53GD3	SLC44A4	Choline transporter-like protein 4	0	0	0	0	0	0	0	0	0	0	0	0	0	0	166905	0	0
Q53GQ0	HSD17B12	Very-long-chain 3-oxoacyl-CoA reductase	104648	272997	1.02401e+06	1.26338e+06	1.12918e+06	5.34647e+06	3.46631e+06	0	163195	295061	0	0	0	0	0	0	0
Q53H12	AGK	Acylglycerol kinase, mitochondrial	0	0	0	0	0	0	0	0	24879.6	0	0	0	228848	113271	207893	222004	315647
Q53H96	PYCR3	Pyrroline-5-carboxylate reductase 3	0	0	0	63131.2	0	0	0	0	0	0	0	0	524440	535770	992836	683716	1.01448e+06
Q53RT3	ASPRV1	Retroviral-like aspartic protease 1	0	0	0	0	0	0	512178	0	0	0	0	0	60504.7	0	233778	1.17908e+07	235205
Q562R1	ACTBL2	Beta-actin-like protein 2	0	276128	42824.7	1.03965e+07	7.30332e+06	4.73401e+07	2.70643e+07	0	0	0	0	0	625757	57149.1	2.18923e+06	2.35872e+06	926395
Q56VL3	OCIAD2	OCIA domain-containing protein 2	266294	165372	178552	2.57968e+06	3.18943e+06	1.10006e+07	1.13713e+07	0	82167.4	434519	501830	248110	3.73665e+06	1.22145e+06	1.77709e+07	1.93379e+07	1.2319e+07
Q58DX5	NAALADL2	Inactive N-acetylated-alpha-linked acidic dipeptidase-like protein 2	0	0	0	2.64479e+06	1.28294e+06	3.45358e+06	3.18983e+06	0	1.55816e+06	0	0	0	2.74876e+06	419536	5.33088e+06	6.61516e+06	4.26099e+06
Q58FF6	HSP90AB4P	Putative heat shock protein HSP 90-beta 4	0	51125.4	0	3.78763e+06	3.67106e+06	9.01392e+06	1.07585e+07	0	0	30254.4	0	0	189764	0	241479	335355	164958
Q58FF7	HSP90AB3P	Putative heat shock protein HSP 90-beta-3	0	0	0	0	0	300151	0	0	0	0	0	0	0	0	0	0	0
Q58FF8	HSP90AB2P	Putative heat shock protein HSP 90-beta 2	0	0	0	0	348423	1.32342e+06	2.19123e+06	0	0	0	0	0	0	0	0	0	0
Q58FG1	HSP90AA4P	Putative heat shock protein HSP 90-alpha A4	0	139046	101905	1.79272e+06	782857	1.07123e+06	1.94145e+06	0	0	0	0	0	0	0	0	0	0
Q5BJF2	TMEM97	Sigma intracellular receptor 2	0	0	0	851056	339837	581974	1.10285e+06	0	0	0	0	0	86259.4	0	87800.8	119191	80764.7
Q5BJH7	YIF1B	Protein YIF1B	0	0	0	425582	441115	510612	703757	0	0	0	0	0	78420.9	0	0	141332	61816.5
Q5BKZ1	ZNF326	DBIRD complex subunit ZNF326	0	196367	88915	825394	1.86356e+06	2.68443e+06	3.05532e+06	0	74166.4	0	0	0	570279	298450	1.18165e+06	1.56131e+06	1.09274e+06
Q5CZ79	ANKRD20A8P	Ankyrin repeat domain-containing protein 20B	359515	767062	0	404256	0	1.49192e+06	1.21017e+06	0	86966.1	639838	438214	0	518871	388935	480309	7.57609e+06	0
Q5D862	FLG2	Filaggrin-2	317783	1.93591e+06	1.91239e+06	3.51401e+06	5.60556e+06	1.51423e+07	8.82803e+06	0	0	2.26396e+06	549234	1.36964e+06	1.93019e+06	798752	1.1672e+07	9.44096e+07	5.56557e+06
Q5FWE3	PRRT3	Proline-rich transmembrane protein 3	0	0	0	0	0	0	0	0	0	0	0	0	93875.6	0	275600	549899	335126
Q5H8A4	PIGG	GPI ethanolamine phosphate transferase 2	0	0	0	520099	0	852342	704634	0	0	0	0	0	499708	193730	1.2604e+06	1.78275e+06	987955
Q5H8C1	FREM1	FRAS1-related extracellular matrix protein 1	0	0	0	0	0	0	766575	0	0	0	0	0	0	0	0	0	0
Q5H9R4	ARMCX4	Armadillo repeat-containing X-linked protein 4	0	0	0	929067	592197	884811	0	0	0	0	0	0	259301	143684	390369	332034	435168
Q5H9U9	DDX60L	Probable ATP-dependent RNA helicase DDX60-like	0	0	0	110825	65781.2	0	0	0	0	0	0	0	0	0	0	0	0
Q5HY64|Q5JRC9	FAM47C|FAM47A	Putative protein FAM47C|Protein FAM47A	18734.3	66573.3	38901	514572	1.4603e+06	1.54262e+06	2.03843e+06	0	0	0	0	0	509919	329725	3.44732e+06	3.35673e+06	2.42203e+06
Q5HYI7	MTX3	Metaxin-3	0	0	0	129308	310495	399884	0	0	0	0	0	0	0	0	0	421523	82804.1
Q5HYI8	RABL3	Rab-like protein 3	64089.6	0	77013.3	1.06506e+06	1.19213e+06	1.20695e+06	782323	0	0	169846	0	0	501787	0	1.16728e+06	0	477921
Q5J8M3	EMC4	ER membrane protein complex subunit 4	0	113168	0	747802	2.08797e+06	2.57522e+06	2.63372e+06	0	0	0	0	0	97835.4	162744	947570	878962	727489
Q5JR59	MTUS2	Microtubule-associated tumor suppressor candidate 2	0	140600	0	471000	439753	928212	0	0	0	0	0	0	0	0	0	0	0
Q5JRA6	MIA3	Transport and Golgi organization protein 1 homolog	0	0	0	1.21021e+06	2.70659e+06	3.32832e+06	3.90995e+06	0	0	0	0	0	0	0	0	0	0
Q5JSZ5	PRRC2B	Protein PRRC2B	0	0	0	5.29292e+06	5.29081e+06	8.86983e+06	8.56012e+06	0	584350	0	0	0	2.71098e+06	1.78785e+06	7.81048e+06	6.98388e+06	1.15988e+07
Q5JTV8	TOR1AIP1	Torsin-1A-interacting protein 1	103198	96098	0	1.74518e+06	3.11557e+06	5.38452e+06	6.51042e+06	0	0	0	0	0	164346	0	443414	561225	175117
Q5JV73	FRMPD3	FERM and PDZ domain-containing protein 3	0	0	0	41735.6	61318.1	759676	289449	0	0	0	0	0	0	0	0	86600.9	0
Q5JXC2	MIIP	Migration and invasion-inhibitory protein	0	0	0	109452	145658	225419	177079	0	0	0	0	0	99877.6	29331.8	120863	148381	199884
Q5QJE6	DNTTIP2	Deoxynucleotidyltransferase terminal-interacting protein 2	476372	0	0	1.62322e+07	3.27652e+06	6.48701e+06	8.69331e+06	32486.7	0	0	0	0	1.20067e+06	610804	3.06457e+06	3.22016e+06	2.59691e+06
Q5QNW6	H2BC18	Histone H2B type 2-F	2.80691e+06	928018	1.41057e+06	9.38694e+06	7.51098e+06	1.51291e+07	1.31194e+07	0	461361	2.47807e+06	233504	236873	3.80637e+06	2.42195e+06	6.97242e+06	9.23206e+06	3.40847e+06
Q5R3F8	ELFN2	Protein phosphatase 1 regulatory subunit 29	0	0	0	4.71661e+06	5.72516e+06	9.02307e+06	6.44936e+06	0	0	0	0	0	1.51515e+06	1.14458e+06	4.46594e+06	5.05565e+06	4.64845e+06
Q5RI15	COX20	Cytochrome c oxidase assembly protein COX20, mitochondrial	0	0	0	812507	107790	1.95587e+06	2.31588e+06	0	0	0	0	0	267845	211864	1.19288e+06	1.45021e+06	999219
Q5SNT2	TMEM201	Transmembrane protein 201	0	0	96440.5	435791	1.03196e+06	2417459	793980	0	0	0	49051.9	0	1.3026e+06	880137	1.03314e+06	960952	2.1324e+06
Q5SSJ5	HP1BP3	Heterochromatin protein 1-binding protein 3	0	0	0	512222	846237	2.44773e+06	1.5867e+06	0	0	0	0	0	331571	84591.2	3.34029e+06	3.29589e+06	3.98999e+06
Q5SWX8	ODR4	Protein odr-4 homolog	0	0	0	0	0	257579	280895	0	0	0	0	0	0	0	0	0	0
Q5SZK8	FREM2	FRAS1-related extracellular matrix protein 2	0	280192	63145.8	1.24567e+07	0	730011	8.17205e+06	0	0	159864	281348	0	1.00173e+06	469324	1.76357e+06	1.19096e+06	935575
Q5T0B9	ZNF362	Zinc finger protein 362	71439.6	0	0	771666	425310	2.04414e+06	1.89223e+06	0	0	0	0	0	2.54627e+06	792289	3.99445e+06	4.3724e+06	2.26072e+06
Q5T3F8	TMEM63B	CSC1-like protein 2	47729	0	0	206456	142600	354235	236400	0	0	0	0	0	171422	110383	599654	903807	435391
Q5T3J3	LRIF1	Ligand-dependent nuclear receptor-interacting factor 1	0	1.39188e+06	0	7.83369e+06	7.92586e+06	1.45269e+07	1.76361e+07	0	608070	380135	0	0	7.8723e+06	4.25316e+06	3.01197e+07	2.13243e+07	1.54223e+07
Q5T4D3	TMTC4	Protein O-mannosyl-transferase TMTC4	0	0	0	587796	637198	796063	970996	0	0	0	0	0	0	0	0	0	0
Q5T4S7	UBR4	E3 ubiquitin-protein ligase UBR4	0	0	0	173034	233195	393711	324875	0	0	0	0	0	0	0	0	0	0
Q5T601	ADGRF1	Adhesion G-protein coupled receptor F1	0	20786.8	0	1.42763e+06	832248	2.33576e+06	2.12507e+06	1.4882e+06	0	0	0	0	838055	391162	2.33428e+06	3.18043e+06	1.49648e+06
Q5T653	MRPL2	Large ribosomal subunit protein uL2m	0	0	0	0	176683	1.02501e+06	1.09913e+06	0	0	0	0	0	291457	0	0	868156	446756
Q5T6F2	UBAP2	Ubiquitin-associated protein 2	120146	0	0	5.50337e+06	1.22997e+07	1.48238e+07	1.40621e+07	0	0	0	0	0	4.58569e+06	3.1768e+06	1.57714e+07	1.82487e+07	1.84323e+07
Q5T749	KPRP	Keratinocyte proline-rich protein	2.32977e+06	3.89307e+06	5.08716e+06	6.99253e+06	7.61095e+06	2.73255e+07	6.87285e+06	1.37299e+06	496158	3.692e+06	1.12743e+06	1.58042e+06	8.03307e+06	3.02442e+06	1.04704e+07	1.24946e+08	7.31816e+06
Q5T750	KPLCE	Protein KPLCE	809686	756201	539367	1.61461e+06	2.98148e+06	6.99407e+06	4.83765e+06	0	0	554741	1.11487e+06	346782	569794	923563	1.41595e+06	2.70166e+07	2.65597e+06
Q5T754	LCE1F	Late cornified envelope protein 1F	0	0	0	0	0	0	0	0	0	0	0	0	0	0	0	167672	0
Q5T8A7	PPP1R26	Protein phosphatase 1 regulatory subunit 26	31048.8	0	0	831368	0	0	0	0	0	0	0	0	450538	0	0	0	0
Q5T8D3	ACBD5	Acyl-CoA-binding domain-containing protein 5	0	0	0	0	18162	466512	242717	0	0	0	0	0	0	0	0	0	0
Q5T8P6	RBM26	RNA-binding protein 26	0	1.88397e+06	664602	5.06404e+06	6.3436e+06	1.22348e+07	1.37017e+07	0	904537	0	0	0	2.41276e+06	1.31115e+06	3.31069e+06	5.14859e+06	3.71813e+06
Q5T9A4	ATAD3B	ATPase family AAA domain-containing protein 3B	167831	48191.4	0	1.25855e+06	656692	2.11762e+06	1.51414e+06	0	0	0	0	0	0	238981	247072	319906	139118
Q5TDH0	DDI2	Protein DDI1 homolog 2	0	0	0	143838	151770	424876	414822	0	0	0	0	0	0	0	0	0	0
Q5TEC6	H3-7	Histone H3-7	0	82287.1	0	376653	479830	202382	130132	0	0	0	0	56761.4	707730	358658	1.54416e+06	1.48994e+06	543618
Q5TGY3	AHDC1	Transcription factor Gibbin	343112	0	0	5.01963e+06	2.81005e+06	1.14737e+07	7.84638e+06	0	906309	0	0	924667	1.27119e+07	7.91234e+06	1.98165e+07	2.08875e+07	2.33799e+07
Q5THK1	PRR14L	Protein PRR14L	0	38308	0	610185	577931	1.23601e+06	687275	0	0	0	0	0	0	0	0	0	78198.7
Q5TZA2	CROCC	Rootletin	20967	483089	0	1.46879e+06	4.25856e+06	10106070	0	0	0	33784	84259.4	0	1.56772e+06	1.42419e+06	1.43645e+07	25805003	4.33897e+06
Q5VST9	OBSCN	Obscurin	0	0	0	0	0	0	440625	0	0	0	0	0	0	0	0	0	0
Q5VT52	RPRD2	Regulation of nuclear pre-mRNA domain-containing protein 2	0	779369	0	1.47079e+07	1.36135e+07	3.91419e+07	3.79007e+07	0	0	0	0	0	5.65039e+06	2.37802e+06	1.2803e+07	1.2776e+07	8.79122e+06
Q5VT97	SYDE2	Rho GTPase-activating protein SYDE2	0	0	0	717150	1.99996e+06	0	0	0	0	103868	0	0	555961	0	0	0	0
Q5VW36	FOCAD	Focadhesin	0	0	0	1.18154e+06	3.17834e+06	2.92614e+06	1.16536e+06	0	0	0	38752.7	0	639237	145657	3.08715e+06	5.29198e+06	2.15103e+06
Q5VW38	GPR107	Protein GPR107	40750.8	0	0	472046	231531	0	371215	0	0	0	0	0	100498	0	313855	189548	296054
Q5VWN6	TASOR2	Protein TASOR 2	0	0	0	533092	251712	336201	383781	0	0	0	0	0	442199	238359	799821	853478	816343
Q5VYK3	ECPAS	Proteasome adapter and scaffold protein ECM29	0	0	0	0	0	210901	89663	0	0	0	0	0	0	0	0	0	0
Q5VYY1	ANKRD22	Ankyrin repeat domain-containing protein 22	0	0	0	0	0	190734	227421	0	0	0	0	0	0	0	0	0	0
Q5VZ46	KIAA1614	Uncharacterized protein KIAA1614	0	0	0	0	0	0	0	0	0	0	0	0	0	0	1.21601e+06	0	0
Q5VZL5	ZMYM4	Zinc finger MYM-type protein 4	0	0	0	137924	0	0	0	0	0	0	0	0	422774	398891	1.2429e+06	836954	1.06244e+06
Q5W0Z9	ZDHHC20	Palmitoyltransferase ZDHHC20	0	0	0	794596	587540	881446	701943	0	0	0	0	0	0	0	0	351844	0
Q5W111	SPRYD7	SPRY domain-containing protein 7	0	0	0	408006	201691	422298	493832	0	0	0	0	0	0	0	0	0	0
Q5XKE5	KRT79	Keratin, type II cytoskeletal 79	0	0	0	0	0	0	0	0	0	0	0	0	79678.6	0	79440.7	524893	57039
Q5XKP0	MICOS13	MICOS complex subunit MIC13	0	0	0	597654	883556	1.30279e+06	1.2137e+06	30782.1	0	0	0	0	234145	234865	1.9272e+06	4.54142e+06	1.55255e+06
Q5ZPR3	CD276	CD276 antigen	0	56271.6	0	1.25544e+07	1.03619e+07	2.28177e+07	3.38452e+07	0	496255	0	0	0	3.09489e+06	273572	9.97814e+06	1.04857e+07	1.11258e+07
Q658P3	STEAP3	Metalloreductase STEAP3	0	0	0	1.23266e+06	247305	1.96879e+06	2.32788e+06	0	0	198354	0	0	1.05842e+06	264497	3.13191e+06	3.49659e+06	1.67928e+06
Q68BL7	OLFML2A	Olfactomedin-like protein 2A	0	0	0	1.32295e+06	1.20504e+06	1.57441e+06	1.61943e+06	0	0	0	0	0	1.12499e+06	423777	4.54999e+06	5.27152e+06	3.4789e+06
Q68BL8	OLFML2B	Olfactomedin-like protein 2B	0	0	0	0	0	0	0	0	0	0	0	0	231564	89438.9	961158	1.179e+06	484807
Q68CP9	ARID2	AT-rich interactive domain-containing protein 2	1.39865e+06	7.01124e+06	6.65131e+06	3.22733e+06	5.30459e+06	1.73e+07	1.10628e+07	0	0	0	0	0	4.01752e+06	3.15217e+06	1.05351e+07	8.09216e+06	6.98107e+06
Q68CQ7	GLT8D1	Glycosyltransferase 8 domain-containing protein 1	0	33238.2	0	963426	693372	1.10544e+06	1.63946e+06	0	0	0	0	31287.2	1.36385e+06	86957.8	328787	601490	193131
Q68CR1	SEL1L3	Protein sel-1 homolog 3	0	0	0	0	0	438074	575846	0	0	0	0	0	309587	0	667119	912541	516933
Q68D85	NCR3LG1	Natural cytotoxicity triggering receptor 3 ligand 1	0	0	0	600116	538082	536361	1.06135e+06	0	0	0	0	33126.2	728812	274214	2.05559e+06	2.3689e+06	1.62649e+06
Q68DH5	LMBRD2	G-protein coupled receptor-associated protein LMBRD2	0	0	0	0	185170	0	0	0	0	0	0	0	0	0	689630	790628	375570
Q68DX3	FRMPD2	FERM and PDZ domain-containing protein 2	274588	80325.3	92983.2	275665	818635	1.85495e+06	2.09731e+06	0	125554	50941.5	123935	0	178779	184800	633861	739211	450094
Q6AI12	ANKRD40	Ankyrin repeat domain-containing protein 40	42928.6	0	121149	86375.1	93990.2	70636.1	272660	0	0	26735.4	125567	0	46810.8	0	0	0	0
Q6BAA4	FCRLB	Fc receptor-like B	0	0	0	855207	482013	570685	976481	0	0	0	0	0	0	0	0	0	0
Q6BDS2	BLTP3A	Bridge-like lipid transfer protein family member 3A	222057	1.17264e+06	358524	1.16611e+06	4.44305e+06	7.4342e+06	7.0279e+06	0	0	0	1.49822e+06	1.04655e+06	631247	834599	3.67587e+06	6.49395e+06	3.61739e+06
Q6DD88	ATL3	Atlastin-3	0	0	0	0	0	1.26609e+06	1.10358e+06	0	0	0	0	0	0	0	0	0	0
Q6DKI1	RPL7L1	Ribosomal protein uL30-like	0	0	0	386355	262755	1.2738e+06	473283	0	84050.6	47407.8	91655.7	95699.5	275891	233994	857634	1.76029e+06	619141
Q6DN03|Q6DRA6	H2BC20P|H2BC19P	Putative histone H2B type 2-C|Putative histone H2B type 2-D	0	0	0	143230	111786	1.09591e+07	6.40674e+06	0	0	0	0	0	69966.2	13599.7	44394.9	226168	0
Q6EMK4	VASN	Vasorin	406022	261298	726550	7.62178e+06	9.05399e+06	1.71076e+07	2.3975e+07	195541	115354	78492.6	420631	286151	3.59492e+06	1.06282e+06	1.39411e+07	1.43884e+07	8.65884e+06
Q6I9Y2	THOC7	THO complex subunit 7 homolog	0	0	0	311107	0	213020	163025	0	0	0	0	0	0	0	0	0	0
Q6IA17	SIGIRR	Single Ig IL-1-related receptor	379546	0	0	3.37191e+06	2.58086e+06	4.42208e+06	4.46808e+06	94823.4	0	0	0	0	2.36798e+06	670663	3.22187e+06	3.7701e+06	2.66628e+06
Q6IAA8	LAMTOR1	Ragulator complex protein LAMTOR1	0	0	0	292180	172633	479607	332160	0	0	0	0	0	0	0	0	0	0
Q6IQ32	ADNP2	Activity-dependent neuroprotector homeobox protein 2	0	471562	176975	540506	491185	711430	1.07994e+06	0	225713	0	0	0	1.93364e+06	744796	6.13569e+06	3.67547e+06	2.67115e+06
Q6K0P9	PYHIN1	Pyrin and HIN domain-containing protein 1	0	0	0	0	0	0	0	0	0	0	0	0	0	205074	0	0	0
Q6KB66	KRT80	Keratin, type II cytoskeletal 80	197014	503776	396060	2.6266e+06	5.9774e+06	1.06093e+07	6.02394e+06	0	445383	799407	631285	441697	2.07119e+06	978967	5.3258e+06	1.25911e+07	4.27627e+06
Q6L9W6	B4GALNT3	Beta-1,4-N-acetylgalactosaminyltransferase 3	0	0	0	357505	213970	360481	458884	0	1.43497e+06	20198.1	0	0	148558	48584.3	349609	219531	308764
Q6MZP7	LIN54	Protein lin-54 homolog	0	0	0	7.38448e+06	6.55294e+06	1.26616e+07	9.52976e+06	0	0	0	0	0	3.07382e+06	1.00696e+06	6.79318e+06	4.85095e+06	5.10336e+06
Q6NSI4	RADX	RPA-related protein RADX	0	75463.8	37676.9	264920	432179	667494	766396	0	0	24768	36358.6	19156.7	165653	70596.9	690655	485291	453088
Q6NSJ0	MYORG	Myogenesis-regulating glycosidase	1.07971e+06	1.84627e+07	4.84227e+06	3.3284e+06	4.73496e+06	1.39164e+07	1.53983e+07	0	406228	1.18276e+06	0	0	2.26617e+06	1.61302e+06	1.47272e+07	1.895e+07	1.31221e+07
Q6NSW5	DENND10P1	Putative DENN domain-containing protein 10 B	0	0	0	0	0	0	16561.3	0	0	0	0	0	0	0	0	0	0
Q6NUK1	SLC25A24	Mitochondrial adenyl nucleotide antiporter SLC25A24	0	889694	640037	1.02717e+07	1.04632e+07	2.16043e+07	1.83185e+07	0	0	489959	385934	374236	1.96762e+06	1.44857e+06	4.67258e+06	5.47296e+06	4.95379e+06
Q6NUQ4	TMEM214	Transmembrane protein 214	0	0	0	78526.2	0	263980	222369	0	0	0	0	0	0	0	0	0	0
Q6NUS6	TCTN3	Tectonic-3	0	0	2.59741e+06	1.41433e+06	1.0949e+06	2.34127e+06	3.09886e+06	0	0	0	0	0	400826	71813	1.14774e+06	1.70565e+06	886775
Q6NWY9	PRPF40B	Pre-mRNA-processing factor 40 homolog B	69138.7	74675.2	99449.8	513954	342992	370818	217711	0	0	0	0	0	0	0	0	80829.6	0
Q6NXG1	ESRP1	Epithelial splicing regulatory protein 1	0	199852	0	1.43127e+06	2.08683e+06	3.61248e+06	3.26553e+06	0	0	0	0	0	467484	231142	1.01556e+06	1.10878e+06	823886
Q6NZI2	CAVIN1	Caveolae-associated protein 1	0	0	0	137562	95006.1	521693	361784	0	0	0	0	0	0	0	0	0	0
Q6P1J9	CDC73	Parafibromin	129929	0	0	463905	512905	683397	531559	0	0	83983.3	122024	0	205007	154467	447746	337279	546009
Q6P1M0	SLC27A4	Long-chain fatty acid transport protein 4	0	0	0	320644	219118	824956	723618	0	0	0	0	0	0	0	0	178979	90977
Q6P2E9	EDC4	Enhancer of mRNA-decapping protein 4	0	0	0	1.27585e+06	996267	1.9526e+06	2.3724e+06	0	0	0	0	0	99658.5	0	233333	0	0
Q6P2Q9	PRPF8	Pre-mRNA-processing-splicing factor 8	0	0	0	1.14683e+06	678645	1.52007e+06	1.5854e+06	0	0	0	0	0	715644	298855	2.57088e+06	2.35178e+06	1.41661e+06
Q6P3W7	SCYL2	SCY1-like protein 2	401719	0	80198.2	6.03231e+06	6.88487e+06	1.93469e+07	1.30456e+07	0	548812	0	0	0	2.34212e+06	1.29677e+06	6.98406e+06	1.03073e+07	5.51652e+06
Q6P474|Q6P996	PDXDC2P|PDXDC1	Putative pyridoxal-dependent decarboxylase domain-containing protein 2|Pyridoxal-dependent decarboxylase domain-containing protein 1	0	0	0	317205	332928	839600	0	0	0	0	0	0	0	0	0	0	0
Q6P4A8	PLBD1	Phospholipase B-like 1	0	0	0	0	0	0	0	0	0	0	0	17768.3	0	0	103445	602274	0
Q6P4E1	GOLM2	Protein GOLM2	1.99268e+06	420426	0	3.71527e+07	4.84755e+07	8.28471e+07	9.17503e+07	0	0	0	226206	0	3.98497e+06	2.79929e+06	1.39184e+07	1.30905e+07	8.06847e+06
Q6P4Q7	CNNM4	Metal transporter CNNM4	0	0	0	995616	432510	1.67603e+06	1.36833e+06	0	0	0	0	0	441431	0	1.10737e+06	1.51276e+06	620696
Q6P4R8	NFRKB	Nuclear factor related to kappa-B-binding protein	8.59035e+06	3.68947e+06	0	1.93256e+07	1.8223e+07	4.63505e+07	2.50245e+07	0	9.22266e+06	0	0	999436	1.27377e+07	4.90705e+06	1.94391e+07	1.71701e+07	1.41513e+07
Q6P5W5	SLC39A4	Zinc transporter ZIP4	0	0	0	481317	877661	7.47125e+06	8.99953e+06	0	0	0	0	0	506717	212256	1.78043e+06	7.99656e+06	1.21001e+06
Q6P995	FAM171B	Protein FAM171B	59571.5	0	0	360769	0	237383	315571	0	0	0	0	0	169012	55529.2	0	270524	71098.1
Q6PCB0	VWA1	von Willebrand factor A domain-containing protein 1	0	126729	0	4.59447e+06	9.2725e+06	2.04686e+07	1.79414e+07	0	0	0	0	634424	1.49481e+06	751643	4.32829e+06	3.43229e+06	3.85642e+06
Q6PCB8	EMB	Embigin	52448	80178.6	0	5.84278e+06	3.76298e+06	7.55964e+06	1.18612e+07	0	859726	0	0	0	1.10894e+06	879002	4.66885e+06	5.21191e+06	3.4861e+06
Q6PCT2	FBXL19	F-box/LRR-repeat protein 19	57550.1	299957	59170.3	1.02755e+06	479130	1.27921e+06	1.91931e+06	0	0	0	0	0	258220	0	149629	164771	151411
Q6PD62	CTR9	RNA polymerase-associated protein CTR9 homolog	0	0	0	100821	0	223575	359048	0	0	0	0	0	0	0	0	0	0
Q6PGP7	SKIC3	Superkiller complex protein 3	18709.3	0	36109.2	188019	186999	300908	304079	0	0	0	0	0	215471	0	143459	0	56269.9
Q6PI78	TMEM65	Transmembrane protein 65	51119.9	45781.2	0	1.34972e+06	903679	2.41059e+06	2.12841e+06	0	365199	0	53027.3	0	157080	0	250861	261530	145129
Q6PIU2	NCEH1	Neutral cholesterol ester hydrolase 1	0	299842	0	1.89721e+06	1.8489e+06	5.39673e+06	4.27835e+06	0	0	0	0	0	209230	0	739643	896190	213874
Q6PJG2	MIDEAS	Mitotic deacetylase-associated SANT domain protein	0	73285.9	0	440337	717097	985374	1.2545e+06	0	0	0	0	0	0	0	185999	344289	103899
Q6PJG9	LRFN4	Leucine-rich repeat and fibronectin type-III domain-containing protein 4	0	0	0	1.03713e+06	459105	655094	755218	0	0	0	0	0	105926	0	270475	229129	156266
Q6PL24	TMED8	Protein TMED8	0	0	0	167252	229699	0	257833	0	0	0	0	0	0	0	0	0	0
Q6PRD1	GPR179	Probable G-protein coupled receptor 179	0	1.56611e+06	555900	0	1.59604e+06	0	0	0	57143.1	1.18575e+06	0	0	3.18858e+06	0	0	805713	1.03959e+06
Q6RFH5	WDR74	WD repeat-containing protein 74	0	0	0	290238	161045	0	0	0	0	0	0	0	160228	119480	269127	373173	340481
Q6RW13	AGTRAP	Type-1 angiotensin II receptor-associated protein	0	0	0	950872	658206	932063	1.01429e+06	0	0	0	0	0	133822	0	307586	560985	276474
[truncated: 1,210 more rows]

## Sheet: Search 1 normalization 1  
Protein Accession	Gene	Protein Full Name	dECM-tumor-DMSO-eluate-rep1	dECM-tumor-DMSO-eluate-rep2	dECM-tumor-DMSO-eluate-rep3	dECM-tumor-Ac4GalNAz-eluate-rep1	dECM-tumor-Ac4GalNAz-eluate-rep2	dECM-tumor-Ac4GalNAz-eluate-rep3	dECM-tumor-Ac4GalNAz-eluate-rep4			Protein Accession	Gene	Protein Full Name	tumoroid-DMSO-eluate-rep1	tumoroid-DMSO-eluate-rep2	tumoroid-DMSO-eluate-rep3	tumoroid-DMSO-eluate-rep4	tumoroid-DMSO-eluate-rep5	tumoroid-Ac4GalNAz-eluate-rep1	tumoroid-Ac4GalNAz-eluate-rep2	tumoroid-Ac4GalNAz-eluate-rep3	tumoroid-Ac4GalNAz-eluate-rep4	tumoroid-Ac4GalNAz-eluate-rep5
A0A0U1RRK4	LBHD2	LBH domain-containing protein 2	0	0	40107.4	825606	493197	2.60171e+06	3.23127e+06			A0A0U1RRK4	LBHD2	LBH domain-containing protein 2	0	42172.5	0	0	20860.1	156513	177642	359794	406268	65642.9
A0AV96	RBM47	RNA-binding protein 47	0	0	0	2.45261e+06	1.76557e+06	1.47476e+06	1.53086e+06			A0AV96	RBM47	RNA-binding protein 47	0	0	0	0	0	1.12535e+06	794173	635021	697797	647739
A0AVT1	UBA6	Ubiquitin-like modifier-activating enzyme 6	0	26562.8	0	1.15112e+06	939837	956488	1.04323e+06			A0AVT1	UBA6	Ubiquitin-like modifier-activating enzyme 6	0	0	0	0	0	0	0	88054.5	90600.3	0
A0PJW6	TMEM223	Transmembrane protein 223	0	0	0	692750	0	224775	160151			A0PJW6	TMEM223	Transmembrane protein 223	0	0	0	0	0	601953	1.01672e+06	466823	485150	532076
A1L0T0	ILVBL	2-hydroxyacyl-CoA lyase 2	0	0	0	59368.5	51408.9	88021	107160			A1L0T0	ILVBL	2-hydroxyacyl-CoA lyase 2	0	0	0	0	0	0	0	0	7857.29	0
A2A288	ZC3H12D	Probable ribonuclease ZC3H12D	0	0	0	0	0	0	61138.3			A3KN83	SBNO1	Protein strawberry notch homolog 1	0	220872	0	0	0	608256	0	402106	278071	461582
A2PYH4	HFM1	Probable ATP-dependent DNA helicase HFM1	0	0	0	0	0	0	1.87031e+06			A4FU01	MTMR11	Myotubularin-related protein 11	0	38289.7	294291	783998	0	0	1.75778e+06	999519	717267	0
A2RU48	SMCO3	Single-pass membrane and coiled-coil domain-containing protein 3	0	0	0	634423	194700	280646	382481			A5YKK6	CNOT1	CCR4-NOT transcription complex subunit 1	0	0	585079	2.3825e+06	0	1.15679e+07	2.16107e+07	1.23175e+07	1.02053e+07	9.29656e+06
A3KN83	SBNO1	Protein strawberry notch homolog 1	0	0	0	766103	554874	522365	803855			A6NCW0|A8MUK1|C9J2P7|C9JJH3|C9JLJ4|C9JPN9|C9JVI0|D6R901|D6R9N7|D6RA61|D6RBQ6|D6RCP7|D6RJB6|Q0WX57|Q7RTZ2	USP17L3|USP17L5|USP17L15|USP17L10|USP17L13|USP17L12|USP17L11|USP17L21|USP17L18|USP17L22|USP17L17|USP17L19|USP17L20|USP17L24|USP17L1	Ubiquitin carboxyl-terminal hydrolase 17-like protein 3|Ubiquitin carboxyl-terminal hydrolase 17-like protein 5|Ubiquitin carboxyl-terminal hydrolase 17-like protein 15|Ubiquitin carboxyl-terminal hydrolase 17-like protein 10|Ubiquitin carboxyl-terminal hydrolase 17-like protein 13|Ubiquitin carboxyl-terminal hydrolase 17-like protein 12|Ubiquitin carboxyl-terminal hydrolase 17-like protein 11|Ub…	0	0	686914	0	1.03599e+06	0	9.98659e+06	1.9158e+07	2.2898e+07	0
A4FU01	MTMR11	Myotubularin-related protein 11	931414	0	0	759531	0	101821	0			A6NEL2	SOWAHB	Ankyrin repeat domain-containing protein SOWAHB	0	0	45545.6	169158	0	71780.8	175288	276745	224772	0
A5PLL7	PEDS1	Plasmanylethanolamine desaturase 1	0	0	0	0	0	560940	185124			A6NF01	POM121B	Putative nuclear envelope pore membrane protein POM 121B	0	0	0	0	0	0	0	175754	177660	127954
A5YKK6	CNOT1	CCR4-NOT transcription complex subunit 1	177312	0	0	7.6666e+06	6.84077e+06	8.41158e+06	8.38295e+06			A6NGU5|P19440	GGT3P|GGT1	Putative glutathione hydrolase 3 proenzyme|Glutathione hydrolase 1 proenzyme	0	0	0	0	0	7.67463e+06	4.72512e+06	1.07747e+07	8.87398e+06	9.0694e+06
A6ND36	FAM83G	Protein FAM83G	0	0	0	1.01179e+06	255122	233736	260717			A6NHL2	TUBAL3	Tubulin alpha chain-like 3	0	0	0	0	0	240279	0	0	290601	0
A6NGU5|P19440	GGT3P|GGT1	Putative glutathione hydrolase 3 proenzyme|Glutathione hydrolase 1 proenzyme	0	0	0	8.5414e+06	4.77299e+06	5.25082e+06	4.6297e+06			A6NJI1	C11orf86	Uncharacterized protein C11orf86	0	71644	0	0	0	0	0	0	48453	0
A6NHL2	TUBAL3	Tubulin alpha chain-like 3	0	0	0	2.14945e+06	997923	909994	1.43093e+06			A6NLE4	SMIM23	Small integral membrane protein 23	0	0	0	0	0	0	0	0	157127	0
A6NHR9	SMCHD1	Structural maintenance of chromosomes flexible hinge domain-containing protein 1	0	0	0	0	0	262544	143511			A6NMB1	SIGLEC16	Sialic acid-binding Ig-like lectin 16	0	0	47496.3	148905	27928.9	82653.7	0	998173	59196.3	797295
A6NMB1	SIGLEC16	Sialic acid-binding Ig-like lectin 16	48181.1	103344	61736.6	504152	236281	154239	919684			A6NMD0	IFITM10	Interferon-induced transmembrane protein 10	0	0	0	0	0	0	0	19160	0	0
A6NMD0	IFITM10	Interferon-induced transmembrane protein 10	0	0	0	0	0	225850	89871			A7KAX9	ARHGAP32	Rho GTPase-activating protein 32	0	0	0	0	0	643277	1.73438e+06	2.12984e+06	2.03388e+06	3.30398e+06
A6NMY6	ANXA2P2	Putative annexin A2-like protein	0	0	0	0	0	1.00438e+06	0			A8CG34	POM121C	Nuclear envelope pore membrane protein POM 121C	0	36113.8	0	0	50131.6	3.60037e+06	3.73981e+06	3.21547e+06	2.2418e+06	2.87915e+06
A6NMZ7|A8TX70	COL6A6|COL6A5	Collagen alpha-6(VI) chain|Collagen alpha-5(VI) chain	159668	38361	134542	2.82071e+06	1.55618e+06	750362	1.72035e+06			A8K2U0	A2ML1	Alpha-2-macroglobulin-like protein 1	0	0	0	0	268363	762824	0	503838	4.24318e+06	1.53264e+06
A7KAX9	ARHGAP32	Rho GTPase-activating protein 32	0	0	0	0	2.28798e+06	1.68061e+06	1.57285e+06			A8MQ03	CYSRT1	Cysteine-rich tail protein 1	0	0	0	0	0	952616	1.75266e+06	884361	1.10254e+06	1.18343e+06
A8CG34	POM121C	Nuclear envelope pore membrane protein POM 121C	0	0	0	909529	1.36723e+06	2.89307e+06	1.56873e+06			A8MUA0		Putative UPF0607 protein ENSP00000381514	0	0	0	0	0	190450	0	224571	129825	214203
A8K2U0	A2ML1	Alpha-2-macroglobulin-like protein 1	0	118390	0	2.11374e+06	1.03432e+06	832809	801989			A8MWD9|P62308	SNRPGP15|SNRPG	Putative small nuclear ribonucleoprotein G-like protein 15|Small nuclear ribonucleoprotein G	0	0	0	0	0	0	0	811900	812665	0
A8MQ03	CYSRT1	Cysteine-rich tail protein 1	0	0	0	0	601043	469946	415053			B0FP48|E5RIL1	UPK3BL1|UPK3BL2	Uroplakin-3b-like protein 1|Uroplakin-3b-like protein 2	0	0	0	0	0	247901	372027	480855	257967	536628
A8MUA0		Putative UPF0607 protein ENSP00000381514	0	0	0	2.46791e+06	506702	630371	1.75934e+06			B5ME19|Q99613	EIF3CL|EIF3C	Eukaryotic translation initiation factor 3 subunit C-like protein|Eukaryotic translation initiation factor 3 subunit C	0	461143	0	31921.3	0	125440	0	0	0	0
A8MWD9|P62308	SNRPGP15|SNRPG	Putative small nuclear ribonucleoprotein G-like protein 15|Small nuclear ribonucleoprotein G	0	0	0	0	0	0	1.13924e+06			B7ZAQ6|P0CG08	GPR89A|GPR89B	Golgi pH regulator A|Golgi pH regulator B	0	0	0	0	0	373714	264823	256250	174288	214018
B0FP48|E5RIL1	UPK3BL1|UPK3BL2	Uroplakin-3b-like protein 1|Uroplakin-3b-like protein 2	0	0	0	465569	910762	477888	332021			B9A064|P0CF74|P0CG04|P0DOX8|P0DOY2|P0DOY3	IGLL5|IGLC6|IGLC1||IGLC2|IGLC3	Immunoglobulin lambda-like polypeptide 5|Immunoglobulin lambda constant 6|Immunoglobulin lambda constant 1|Immunoglobulin lambda-1 light chain|Immunoglobulin lambda constant 2|Immunoglobulin lambda constant 3	0	0	0	0	21395.3	371124	0	132880	641901	224426
B5ME19|Q99613	EIF3CL|EIF3C	Eukaryotic translation initiation factor 3 subunit C-like protein|Eukaryotic translation initiation factor 3 subunit C	0	0	0	973556	520386	764566	802845			E7ERA6	RNF223	RING finger protein 223	0	0	0	0	0	0	0	297932	305795	381241
B7ZAQ6|P0CG08	GPR89A|GPR89B	Golgi pH regulator A|Golgi pH regulator B	0	0	0	1.12979e+06	531661	427969	324772			E9PQ53|O95298	NDUFC2-KCTD14|NDUFC2	NADH dehydrogenase [ubiquinone] 1 subunit C2, isoform 2|NADH dehydrogenase [ubiquinone] 1 subunit C2	0	0	0	89570.5	49021.9	570777	1.0398e+06	713278	512858	985238
B9A064|P0CF74|P0CG04|P0DOX8|P0DOY2|P0DOY3	IGLL5|IGLC6|IGLC1||IGLC2|IGLC3	Immunoglobulin lambda-like polypeptide 5|Immunoglobulin lambda constant 6|Immunoglobulin lambda constant 1|Immunoglobulin lambda-1 light chain|Immunoglobulin lambda constant 2|Immunoglobulin lambda constant 3	0	54372.7	91100.6	671329	0	0	0			K7EJ46	SMIM22	Small integral membrane protein 22	0	0	0	0	0	0	0	99025.7	141573	128277
C9JRZ8|P15121	AKR1B15|AKR1B1	Aldo-keto reductase family 1 member B15|Aldo-keto reductase family 1 member B1	0	0	0	278783	341775	436799	575948			O00115	DNASE2	Deoxyribonuclease-2-alpha	0	0	0	0	0	482619	1.30396e+06	378537	432041	520019
E9PQ53|O95298	NDUFC2-KCTD14|NDUFC2	NADH dehydrogenase [ubiquinone] 1 subunit C2, isoform 2|NADH dehydrogenase [ubiquinone] 1 subunit C2	0	0	0	462310	1.27384e+06	582778	801502			O00154	ACOT7	Cytosolic acyl coenzyme A thioester hydrolase	0	0	0	0	0	0	0	26636.1	97641.2	43823.1
F2Z333	FNDC10	Fibronectin type III domain-containing protein 10	0	0	0	0	0	0	355975			O00159	MYO1C	Unconventional myosin-Ic	0	0	0	0	0	1.75104e+06	1.66292e+06	685561	704737	924853
K7EJ46	SMIM22	Small integral membrane protein 22	0	0	0	209670	223905	77189.5	151410			O00161	SNAP23	Synaptosomal-associated protein 23	0	0	0	0	0	342475	380751	240781	232827	359328
O00115	DNASE2	Deoxyribonuclease-2-alpha	0	0	0	164033	0	91004	0			O00170	AIP	AH receptor-interacting protein	0	0	0	0	0	0	370714	112132	102696	150383
O00148	DDX39A	ATP-dependent RNA helicase DDX39A	0	0	0	0	0	253680	289800			O00182	LGALS9	Galectin-9	0	38315.6	19508.6	109694	38610.9	552891	1.47861e+06	1.36648e+06	1.53117e+06	1.64351e+06
O00154	ACOT7	Cytosolic acyl coenzyme A thioester hydrolase	0	0	0	83284.8	41163.6	176324	253071			O00203	AP3B1	AP-3 complex subunit beta-1	0	0	0	0	0	72633.5	0	0	0	0
O00159	MYO1C	Unconventional myosin-Ic	143416	0	0	1.69648e+06	859544	671366	766168			O00220	TNFRSF10A	Tumor necrosis factor receptor superfamily member 10A	0	0	0	0	0	411212	0	680694	545275	769635
O00161	SNAP23	Synaptosomal-associated protein 23	0	0	0	587469	337715	403824	225665			O00231	PSMD11	26S proteasome non-ATPase regulatory subunit 11	1.15332e+07	0	0	0	0	872278	0	0	366493	1.68121e+06
O00170	AIP	AH receptor-interacting protein	0	92323.5	50039.6	1.25125e+06	2.20554e+06	1.68374e+06	1.0286e+06			O00264	PGRMC1	Membrane-associated progesterone receptor component 1	0	246819	624128	1.42035e+06	306646	2.81906e+06	6.06043e+06	5.39484e+06	3.62728e+06	4.19405e+06
O00182	LGALS9	Galectin-9	31867.6	0	55302.1	0	448067	347147	420371			O00267	SUPT5H	Transcription elongation factor SPT5	0	0	0	0	0	771243	856040	0	0	0
O00203	AP3B1	AP-3 complex subunit beta-1	26008.8	0	0	492556	462211	247608	374314			O00268	TAF4	Transcription initiation factor TFIID subunit 4	0	0	0	0	0	1.68705e+06	2.75984e+06	1.63145e+06	1.22426e+06	1.34228e+06
O00217	NDUFS8	NADH dehydrogenase [ubiquinone] iron-sulfur protein 8, mitochondrial	0	0	0	1.62093e+06	715014	1.08902e+06	708322			O00299	CLIC1	Chloride intracellular channel protein 1	0	678101	148609	416919	168445	1.72008e+06	1.78673e+06	2.50712e+06	2.22466e+06	2.43638e+06
O00220	TNFRSF10A	Tumor necrosis factor receptor superfamily member 10A	0	0	38551.2	1.95912e+06	1.72947e+06	1.93852e+06	1.93409e+06			O00303	EIF3F	Eukaryotic translation initiation factor 3 subunit F	0	2.29446e+06	0	4.29842e+06	0	1.73256e+06	2.51259e+06	922772	1.14411e+06	878127
O00231	PSMD11	26S proteasome non-ATPase regulatory subunit 11	0	145434	193633	5.92483e+06	5.29345e+06	5.27662e+06	5.36713e+06			O00329	PIK3CD	Phosphatidylinositol 4,5-bisphosphate 3-kinase catalytic subunit delta isoform	0	0	0	0	0	0	90934.2	0	0	0
O00232	PSMD12	26S proteasome non-ATPase regulatory subunit 12	0	0	0	648384	841556	1.6363e+06	1.50102e+06			O00391	QSOX1	Sulfhydryl oxidase 1	0	639774	183078	741947	0	2.0515e+07	2.34286e+07	3.32336e+07	3.1303e+07	3.31971e+07
O00264	PGRMC1	Membrane-associated progesterone receptor component 1	265208	1.17183e+06	1.35644e+06	1.58355e+07	2.99524e+07	3.68423e+07	2.56346e+07			O00461	GOLIM4	Golgi integral membrane protein 4	0	647254	0	401153	0	6.71957e+06	5.74617e+06	5.48454e+06	6.07824e+06	4.5566e+06
O00267	SUPT5H	Transcription elongation factor SPT5	0	60661.2	0	349024	361559	249194	321692			O00462	MANBA	Beta-mannosidase	0	0	569672	0	0	1.24915e+07	9.114e+06	1.38987e+07	1.32958e+07	1.30507e+07
O00268	TAF4	Transcription initiation factor TFIID subunit 4	0	0	0	1.11635e+07	5.55092e+06	7.4207e+06	4.43425e+06			O00468	AGRN	Agrin	357554	1.2745e+06	133073	226441	916946	1.67357e+08	1.91295e+08	1.27935e+08	1.05605e+08	1.20824e+08
O00299	CLIC1	Chloride intracellular channel protein 1	680125	517577	576053	2.15073e+07	2.27866e+07	1.65095e+07	1.40224e+07			O00469	PLOD2	Procollagen-lysine,2-oxoglutarate 5-dioxygenase 2	0	0	0	0	0	2.00273e+06	2.96284e+06	1.73907e+06	1.52542e+06	1.85331e+06
O00303	EIF3F	Eukaryotic translation initiation factor 3 subunit F	3.61539e+06	1.64499e+06	3.00483e+06	1.41588e+07	1.15317e+07	8.55468e+06	1.0095e+07			O00478|O00481|P78410	BTN3A3|BTN3A1|BTN3A2	Butyrophilin subfamily 3 member A3|Butyrophilin subfamily 3 member A1|Butyrophilin subfamily 3 member A2	0	0	0	0	0	0	0	66423.1	0	0
O00329	PIK3CD	Phosphatidylinositol 4,5-bisphosphate 3-kinase catalytic subunit delta isoform	0	0	0	248738	0	0	0			O00483	NDUFA4	Cytochrome c oxidase subunit NDUFA4	0	0	42696.1	46138.6	99909.7	2.13339e+06	1.3947e+06	1.92318e+06	2.18285e+06	2.43754e+06
O00391	QSOX1	Sulfhydryl oxidase 1	976881	294556	205736	4.16531e+07	4.18505e+07	4.22819e+07	3.41933e+07			O00487	PSMD14	26S proteasome non-ATPase regulatory subunit 14	0	62772	0	0	0	512304	0	173581	189652	0
O00410	IPO5	Importin-5	0	0	0	0	343366	978494	850325			O00506|Q9P289|Q9Y6E0	STK25|STK26|STK24	Serine/threonine-protein kinase 25|Serine/threonine-protein kinase 26|Serine/threonine-protein kinase 24	0	5610.84	0	0	0	0	0	0	0	0
O00429	DNM1L	Dynamin-1-like protein	0	0	0	528828	489802	592792	220697			O00541	PES1	Pescadillo homolog	0	0	0	0	0	521665	0	322844	396750	340131
O00461	GOLIM4	Golgi integral membrane protein 4	1.15131e+06	0	0	2.43708e+07	5.42794e+07	3.68989e+07	5.25255e+07			O00560	SDCBP	Syntenin-1	0	0	0	0	0	0	0	155362	0	0
O00462	MANBA	Beta-mannosidase	0	0	0	3.8198e+06	2.78329e+06	1.86226e+06	2.44899e+06			O00562	PITPNM1	Membrane-associated phosphatidylinositol transfer protein 1	0	0	0	0	0	201660	0	620470	305722	69061.5
O00468	AGRN	Agrin	545257	806735	706320	4.40376e+08	5.25092e+08	4.33464e+08	4.23302e+08			O00567	NOP56	Nucleolar protein 56	0	0	74468.7	284751	134696	1.52868e+06	3.47261e+06	1.55607e+06	2.00284e+06	1.74847e+06
O00469	PLOD2	Procollagen-lysine,2-oxoglutarate 5-dioxygenase 2	102000	194528	0	5.79105e+06	3.98059e+06	2.78383e+06	3.15047e+06			O00571	DDX3X	ATP-dependent RNA helicase DDX3X	1.19893e+06	0	0	0	0	2.50964e+06	3.96584e+06	1.43249e+06	1.43634e+06	1.51322e+06
O00478|O00481|P78410	BTN3A3|BTN3A1|BTN3A2	Butyrophilin subfamily 3 member A3|Butyrophilin subfamily 3 member A1|Butyrophilin subfamily 3 member A2	0	0	0	106374	442861	345444	329674			O00584	RNASET2	Ribonuclease T2	0	0	0	0	0	140340	0	137990	148957	100189
O00483	NDUFA4	Cytochrome c oxidase subunit NDUFA4	0	65576.7	0	2.15593e+06	1.58595e+06	2.53203e+06	1.88377e+06			O00592	PODXL	Podocalyxin	0	160005	0	607252	0	3.0714e+06	4.79987e+06	4.94156e+06	3.96252e+06	6.04646e+06
O00487	PSMD14	26S proteasome non-ATPase regulatory subunit 14	70073.6	110896	0	5.00622e+06	2.42535e+06	1.62298e+06	2.0779e+06			O00712	NFIB	Nuclear factor 1 B-type	0	0	0	0	0	433690	573841	484334	311468	395519
O00506|Q9P289|Q9Y6E0	STK25|STK26|STK24	Serine/threonine-protein kinase 25|Serine/threonine-protein kinase 26|Serine/threonine-protein kinase 24	0	0	0	335732	356309	379788	484189			O00754	MAN2B1	Lysosomal alpha-mannosidase	0	0	62090.9	0	0	337512	0	390216	685977	359694
O00541	PES1	Pescadillo homolog	0	42597	0	633540	873680	445228	1.02569e+06			O14495	PLPP3	Phospholipid phosphatase 3	0	331486	0	1.71437e+06	549577	2.09769e+06	2.29108e+06	2.33413e+06	1.629e+06	2.9155e+06
O00560	SDCBP	Syntenin-1	0	0	0	3.83983e+06	2.96656e+06	2.2254e+06	1.15241e+06			O14497	ARID1A	AT-rich interactive domain-containing protein 1A	0	1.10449e+06	0	927817	0	1.22587e+07	1.63493e+07	9.76073e+06	6.40553e+06	8.19766e+06
O00562	PITPNM1	Membrane-associated phosphatidylinositol transfer protein 1	0	0	0	87039.5	298147	0	0			O14523	C2CD2L	Phospholipid transfer protein C2CD2L	0	0	1.09897e+07	2.78688e+06	1.54394e+07	1.01546e+07	7.1744e+07	5.40086e+06	4.52891e+06	3.06285e+06
O00567	NOP56	Nucleolar protein 56	398314	121940	87392.7	6.49724e+06	4.70501e+06	4.76699e+06	5.33067e+06			O14524	NEMP1	Nuclear envelope integral membrane protein 1	0	0	0	0	0	401678	259027	710661	410962	911701
O00571	DDX3X	ATP-dependent RNA helicase DDX3X	435973	515404	550234	8.85972e+06	1.47835e+07	1.65297e+07	1.76827e+07			O14548	COX7A2L	Cytochrome c oxidase subunit 7A-related protein, mitochondrial	0	0	0	0	0	0	0	138897	155175	399493
O00584	RNASET2	Ribonuclease T2	0	0	0	73340.3	0	0	0			O14579	COPE	Coatomer subunit epsilon	0	0	0	0	0	0	404439	0	0	203800
O00592	PODXL	Podocalyxin	198269	572237	652286	3.01823e+06	4.32521e+06	2.98854e+06	2.40219e+06			O14627	CDX4	Homeobox protein CDX-4	0	0	0	0	0	0	0	3.20571e+06	2.75858e+06	0
O00629	KPNA4	Importin subunit alpha-3	0	0	0	0	0	357087	110295			O14633|Q5TA81	LCE2B|LCE2C	Late cornified envelope protein 2B|Late cornified envelope protein 2C	0	0	0	0	0	0	0	0	348914	0
O00712	NFIB	Nuclear factor 1 B-type	0	0	0	306264	177251	318037	336126			O14662	STX16	Syntaxin-16	0	0	0	0	0	0	0	0	0	90514.6
O14495	PLPP3	Phospholipid phosphatase 3	0	63817.8	0	4.72105e+06	1.89505e+06	1.20492e+06	2.03519e+06			O14672	ADAM10	Disintegrin and metalloproteinase domain-containing protein 10	0	0	0	0	0	1.93965e+06	2.63948e+06	1.8678e+06	1.63101e+06	2.34829e+06
O14497	ARID1A	AT-rich interactive domain-containing protein 1A	425527	459765	550296	1.09614e+07	7.39736e+06	8.41608e+06	9.84952e+06			O14681	EI24	Etoposide-induced protein 2.4 homolog	0	0	0	0	0	1.3733e+06	1.06838e+06	269285	2.11858e+06	81201.7
O14513	NCKAP5	Nck-associated protein 5	0	28146.7	0	805335	230917	0	167865			O14684	PTGES	Prostaglandin E synthase	0	0	61148.6	0	21708	1.3584e+06	1.79646e+06	1.88827e+06	1.17011e+06	1.55412e+06
O14523	C2CD2L	Phospholipid transfer protein C2CD2L	4.95864e+06	1.89101e+07	1.74523e+07	5.50823e+06	1.37886e+07	4.16312e+06	2.9787e+06			O14732	IMPA2	Inositol monophosphatase 2	0	0	0	0	0	131099	0	96350.7	296853	51391.1
O14524	NEMP1	Nuclear envelope integral membrane protein 1	0	0	0	273721	482445	559786	459352			O14734	ACOT8	Acyl-coenzyme A thioesterase 8	0	0	0	0	0	230141	0	162600	226039	202709
O14561	NDUFAB1	Acyl carrier protein, mitochondrial	0	0	0	365956	583611	0	0			O14735	CDIPT	CDP-diacylglycerol--inositol 3-phosphatidyltransferase	0	0	0	0	0	356250	559132	225087	154817	236988
O14579	COPE	Coatomer subunit epsilon	0	0	0	1.50876e+06	2.74613e+06	873833	977682			O14763	TNFRSF10B	Tumor necrosis factor receptor superfamily member 10B	0	0	0	0	0	691243	0	0	0	416713
O14627	CDX4	Homeobox protein CDX-4	0	0	0	0	4.57365e+06	0	0			O14773	TPP1	Tripeptidyl-peptidase 1	0	0	0	0	0	1.16448e+06	972671	1.41584e+06	1.81141e+06	582926
O14657	TOR1B	Torsin-1B	0	0	0	131079	0	120669	0			O14776	TCERG1	Transcription elongation regulator 1	65470.1	988170	1.52737e+06	0	0	5.34014e+06	8.63555e+06	9.64142e+06	9.85101e+06	9.54296e+06
O14662	STX16	Syntaxin-16	0	0	0	398119	528612	0	197446			O14786	NRP1	Neuropilin-1	0	0	0	0	0	1.14364e+07	1.13248e+07	1.51287e+07	1.55891e+07	1.76514e+07
O14672	ADAM10	Disintegrin and metalloproteinase domain-containing protein 10	0	0	0	9.44074e+06	6.87962e+06	3.68221e+06	4.55939e+06			O14792	HS3ST1	Heparan sulfate glucosamine 3-O-sulfotransferase 1	53803.4	112575	167887	409517	158801	1.03298e+06	1.50298e+06	1.42741e+06	905098	1.99175e+06
O14681	EI24	Etoposide-induced protein 2.4 homolog	0	0	0	847542	725336	2.68021e+06	2.42618e+06			O14818	PSMA7	Proteasome subunit alpha type-7	0	0	0	0	83974.8	1.13927e+06	0	615324	2.22463e+06	645229
O14684	PTGES	Prostaglandin E synthase	22341.5	0	0	515771	335958	220593	183993			O14828	SCAMP3	Secretory carrier-associated membrane protein 3	0	0	0	0	0	2.11389e+06	1.08902e+06	2.37332e+06	2.29391e+06	2.13871e+06
O14732	IMPA2	Inositol monophosphatase 2	0	26116.6	0	423126	251795	256925	255762			O14880	MGST3	Glutathione S-transferase 3, mitochondrial	0	0	0	0	0	832634	514854	1.27805e+06	3.64005e+06	567019
O14734	ACOT8	Acyl-coenzyme A thioesterase 8	0	0	0	1.41714e+06	902185	913249	1.26285e+06			O14893	GEMIN2	Gem-associated protein 2	230758	0	0	0	0	0	0	0	0	0
O14735	CDIPT	CDP-diacylglycerol--inositol 3-phosphatidyltransferase	0	0	0	886527	478270	242725	295639			O14908	GIPC1	PDZ domain-containing protein GIPC1	0	0	0	0	0	0	0	112043	190289	0
O14763	TNFRSF10B	Tumor necrosis factor receptor superfamily member 10B	0	0	0	2.67232e+06	1.906e+06	1.38273e+06	1.29268e+06			O14924	RGS12	Regulator of G-protein signaling 12	0	0	0	0	0	252081	375041	147258	98711.8	192437
O14773	TPP1	Tripeptidyl-peptidase 1	0	0	0	902370	357541	2.05289e+06	1.86245e+06			O14925|Q5SRD1	TIMM23|TIMM23B	Mitochondrial import inner membrane translocase subunit Tim23|Mitochondrial import inner membrane translocase subunit Tim23B	0	0	0	0	0	299713	746566	239525	308527	374957
O14776	TCERG1	Transcription elongation regulator 1	2.46629e+06	0	90169.1	1.18426e+07	2.18225e+07	2.13178e+07	2.33867e+07			O14944	EREG	Proepiregulin	0	0	0	0	0	0	0	425234	0	0
O14786	NRP1	Neuropilin-1	0	0	0	3.73841e+07	3.22711e+07	3.27265e+07	4.6977e+07			O14950|P19105	MYL12B|MYL12A	Myosin regulatory light chain 12B|Myosin regulatory light chain 12A	0	0	0	0	0	987943	0	392534	508109	674988
O14792	HS3ST1	Heparan sulfate glucosamine 3-O-sulfotransferase 1	337906	203192	1.18532e+06	2.11728e+06	1.74613e+06	4.59831e+06	5.61488e+06			O14964	HGS	Hepatocyte growth factor-regulated tyrosine kinase substrate	0	799834	403531	0	0	2.92901e+06	6.56604e+06	6.49858e+06	6.00598e+06	5.01279e+06
O14818	PSMA7	Proteasome subunit alpha type-7	0	252739	0	2.65284e+06	2.25484e+06	1.55228e+06	1.73234e+06			O14974	PPP1R12A	Protein phosphatase 1 regulatory subunit 12A	705261	475223	0	0	0	1.16263e+07	7.56505e+06	1.58746e+07	9.72391e+06	1.39871e+07
O14828	SCAMP3	Secretory carrier-associated membrane protein 3	0	169901	97973.2	6.34993e+06	6.55405e+06	7.41215e+06	6.22527e+06			O14979	HNRNPDL	Heterogeneous nuclear ribonucleoprotein D-like	45432.3	0	0	0	0	593036	542407	255649	166498	248111
O14830	PPEF2	Serine/threonine-protein phosphatase with EF-hands 2	0	0	0	0	0	253377	0			O14980	XPO1	Exportin-1	0	366773	0	0	0	859156	1.45157e+06	419527	247193	402712
O14880	MGST3	Glutathione S-transferase 3, mitochondrial	0	0	0	0	674923	1.04418e+06	1.56302e+06			O15014	ZNF609	Zinc finger protein 609	0	0	0	0	0	759940	1.90524e+06	863507	782765	791581
O14893	GEMIN2	Gem-associated protein 2	0	0	0	0	0	674235	228231			O15027	SEC16A	Protein transport protein Sec16A	0	1.28971e+06	172951	308642	381052	2.18325e+07	4.11368e+07	1.80395e+07	1.17607e+07	2.14377e+07
O14908	GIPC1	PDZ domain-containing protein GIPC1	0	0	0	686650	308942	418752	793325			O15031	PLXNB2	Plexin-B2	4.99184e+06	490344	670256	0	0	1.79056e+07	1.50259e+07	2.00805e+07	1.61097e+07	2.50715e+07
O14924	RGS12	Regulator of G-protein signaling 12	0	0	0	361773	450897	493590	695773			O15047	SETD1A	Histone-lysine N-methyltransferase SETD1A	0	879682	0	0	0	1.18632e+07	1.13366e+07	7.89301e+06	7.10956e+06	7.48075e+06
O14925|Q5SRD1	TIMM23|TIMM23B	Mitochondrial import inner membrane translocase subunit Tim23|Mitochondrial import inner membrane translocase subunit Tim23B	0	0	0	869197	414934	349973	333500			O15054	KDM6B	Lysine-specific demethylase 6B	0	0	0	0	0	6.53737e+06	5.25288e+06	3.72744e+06	2.12463e+06	3.12047e+06
O14929	HAT1	Histone acetyltransferase type B catalytic subunit	0	0	0	674607	226909	443483	678109			O15061	SYNM	Synemin	0	20743.8	38551.3	0	85605.5	120827	0	153177	760822	0
O14933	UBE2L6	Ubiquitin/ISG15-conjugating enzyme E2 L6	0	0	0	1.24554e+06	3.97755e+06	801828	412776			O15118	NPC1	NPC intracellular cholesterol transporter 1	0	0	267984	875438	820983	6.99582e+06	6.83191e+06	7.04465e+06	6.18461e+06	7.75762e+06
O14936	CASK	Peripheral plasma membrane protein CASK	0	0	0	171500	105527	125644	158060			O15121	DEGS1	Sphingolipid delta(4)-desaturase DES1	0	0	0	0	0	0	0	0	2.24928e+06	0
O14944	EREG	Proepiregulin	0	0	0	449839	1.1609e+06	1.25236e+06	1.80659e+06			O15126	SCAMP1	Secretory carrier-associated membrane protein 1	0	1.05104e+06	1.59525e+06	4.96201e+06	1.01773e+06	1.21778e+06	1.68278e+06	1.71823e+06	1.61306e+06	1.38315e+06
O14950|P19105	MYL12B|MYL12A	Myosin regulatory light chain 12B|Myosin regulatory light chain 12A	0	326897	0	1.16119e+07	8.56894e+06	5.58373e+06	6.55528e+06			O15127	SCAMP2	Secretory carrier-associated membrane protein 2	0	0	0	0	0	1.08736e+06	1.93139e+06	2.43018e+06	2.46623e+06	1.52886e+06
O14964	HGS	Hepatocyte growth factor-regulated tyrosine kinase substrate	905374	262553	1.5525e+06	1.48514e+07	3.54697e+07	3.03339e+07	3.38402e+07			O15143	ARPC1B	Actin-related protein 2/3 complex subunit 1B	0	0	0	0	0	0	0	281954	155271	383173
O14966|P57729|Q13637	RAB29|RAB38|RAB32	Ras-related protein Rab-7L1|Ras-related protein Rab-38|Ras-related protein Rab-32	0	0	0	641369	0	507344	946148			O15164	TRIM24	Transcription intermediary factor 1-alpha	0	0	0	0	0	950038	685522	2.31954e+06	1.8523e+06	1.3042e+06
O14974	PPP1R12A	Protein phosphatase 1 regulatory subunit 12A	1.38002e+06	0	0	9.10668e+06	1.07377e+07	7.2365e+06	7.89488e+06			O15173	PGRMC2	Membrane-associated progesterone receptor component 2	0	164691	0	0	74307.9	1.83222e+06	2.6235e+06	1.37135e+06	1.1297e+06	1.47719e+06
O14979	HNRNPDL	Heterogeneous nuclear ribonucleoprotein D-like	0	0	0	1.80044e+06	1.04018e+06	772733	661811			O15230	LAMA5	Laminin subunit alpha-5	357295	1.79702e+06	3.20567e+06	0	0	3.87273e+07	3.03742e+07	3.238e+07	2.45132e+07	3.49349e+07
O14980	XPO1	Exportin-1	187771	389376	0	1.72461e+06	1.09363e+06	2.27529e+06	1.45335e+06			O15258	RER1	Protein RER1	0	0	0	0	0	268978	0	322958	386896	470129
O15014	ZNF609	Zinc finger protein 609	0	0	0	1.23994e+06	742733	762061	522403			O15260	SURF4	Surfeit locus protein 4	0	0	0	346538	201203	1.70362e+06	2.11496e+06	1.83981e+06	1.96239e+06	1.93505e+06
O15027	SEC16A	Protein transport protein Sec16A	171501	252294	374110	8.60395e+06	7.84075e+06	6.05668e+06	5.06839e+06			O15269	SPTLC1	Serine palmitoyltransferase 1	0	12093.9	348818	1.30268e+06	642231	3.53983e+06	2.26784e+06	3.01759e+06	1.65104e+06	3.32873e+06
O15031	PLXNB2	Plexin-B2	2.67605e+06	223557	146478	4.1159e+07	2.52843e+07	3.01273e+07	2.97427e+07			O15270	SPTLC2	Serine palmitoyltransferase 2	0	0	0	0	0	0	0	0	200385	0
O15047	SETD1A	Histone-lysine N-methyltransferase SETD1A	0	603680	0	1.74652e+07	1.72122e+07	8.60887e+06	1.10954e+07			O15294	OGT	UDP-N-acetylglucosamine--peptide N-acetylglucosaminyltransferase 110 kDa subunit	0	0	0	0	0	799259	5.43568e+06	3.7054e+06	1.14486e+06	3.91452e+06
O15049	N4BP3	NEDD4-binding protein 3	0	43448.9	16554.6	1.44254e+06	399070	463787	658643			O15321	TM9SF1	Transmembrane 9 superfamily member 1	0	0	0	545110	0	1.33223e+06	1.61612e+06	1.36685e+06	1.02889e+06	1.9576e+06
O15054	KDM6B	Lysine-specific demethylase 6B	0	0	0	2.45734e+06	1.63003e+06	1.325e+06	1.3366e+06			O15347	HMGB3	High mobility group protein B3	0	0	0	0	53103.6	766581	1.08687e+06	454003	359323	532303
O15118	NPC1	NPC intracellular cholesterol transporter 1	58061.2	0	0	1.41608e+07	1.22057e+07	1.14333e+07	9.68076e+06			O15355	PPM1G	Protein phosphatase 1G	0	0	0	0	0	0	0	31760.1	105587	83489.1
O15121	DEGS1	Sphingolipid delta(4)-desaturase DES1	0	0	0	596370	4.56243e+06	176815	319792			O15357	INPPL1	Phosphatidylinositol 3,4,5-trisphosphate 5-phosphatase 2	0	0	0	0	0	146529	0	55680.2	78991.5	62316.6
O15126	SCAMP1	Secretory carrier-associated membrane protein 1	2.23909e+06	800579	1.75615e+06	3.34747e+06	2.41756e+06	2.38671e+06	2.39233e+06			O15371	EIF3D	Eukaryotic translation initiation factor 3 subunit D	0	0	0	0	0	599823	858766	333797	278361	0
O15127	SCAMP2	Secretory carrier-associated membrane protein 2	0	78476.4	0	4.16353e+06	4.41348e+06	4.39544e+06	4.20729e+06			O15372	EIF3H	Eukaryotic translation initiation factor 3 subunit H	0	0	0	0	0	405655	0	0	65720.9	145999
O15143	ARPC1B	Actin-related protein 2/3 complex subunit 1B	0	0	0	0	648044	523484	563252			O15393	TMPRSS2	Transmembrane protease serine 2	0	0	0	0	0	713673	1.56741e+06	981937	913678	930742
O15164	TRIM24	Transcription intermediary factor 1-alpha	0	0	0	2.47857e+06	1.33468e+06	1.86056e+06	2.08131e+06			O15394	NCAM2	Neural cell adhesion molecule 2	0	0	0	0	0	828380	2.00489e+06	955022	988941	1.16755e+06
O15173	PGRMC2	Membrane-associated progesterone receptor component 2	237019	772130	418054	2.10504e+07	1.62294e+07	1.28279e+07	1.07989e+07			O15400	STX7	Syntaxin-7	0	0	0	0	0	1.12076e+06	0	679902	615985	428976
O15230	LAMA5	Laminin subunit alpha-5	3.58487e+06	4.48014e+06	2.79321e+06	5.25928e+07	3.1598e+07	3.91261e+07	3.53511e+07			O15427	SLC16A3	Monocarboxylate transporter 4	0	132825	279351	0	0	2.45622e+06	2.90554e+06	2.68039e+06	1.75295e+06	1.36416e+06
O15231	ZNF185	Zinc finger protein 185	0	0	0	0	0	809941	357369			O15431	SLC31A1	High affinity copper uptake protein 1	38391.9	0	0	0	0	2.14231e+06	2.61261e+06	2.26738e+06	1.4827e+06	1.72925e+06
O15258	RER1	Protein RER1	0	0	0	0	1.31665e+06	1.30416e+06	927896			O15484	CAPN5	Calpain-5	0	0	0	0	0	0	0	0	87247.2	0
O15260	SURF4	Surfeit locus protein 4	161755	726784	693738	4.05143e+06	4.5837e+06	4.88328e+06	4.99044e+06			O15504	NUP42	Nucleoporin NUP42	0	0	0	0	0	132902	0	150460	156072	70829.2
O15269	SPTLC1	Serine palmitoyltransferase 1	324456	1.77828e+06	8.19643e+06	5.75124e+06	1.23411e+07	9.25698e+06	8.13364e+06			O15516	CLOCK	Circadian locomoter output cycles protein kaput	0	0	0	0	0	1.047e+06	1.56947e+06	672863	772762	697819
O15270	SPTLC2	Serine palmitoyltransferase 2	31116.8	0	0	1.26382e+06	874022	1.22664e+06	979380			O15533	TAPBP	Tapasin	708611	0	97908.7	594691	140125	1.71049e+06	2.57923e+06	739976	647266	761472
O15294	OGT	UDP-N-acetylglucosamine--peptide N-acetylglucosaminyltransferase 110 kDa subunit	0	0	0	1.75608e+06	706465	628690	840050			O15551	CLDN3	Claudin-3	0	80233.8	71834.8	399097	247188	1.49015e+06	1.72214e+06	3.20106e+06	2.67999e+06	3.44475e+06
O15321	TM9SF1	Transmembrane 9 superfamily member 1	0	270140	0	3.40223e+06	3.13364e+06	3.52533e+06	5.12063e+06			O15554	KCNN4	Intermediate conductance calcium-activated potassium channel protein 4	0	0	0	0	0	153701	129168	197757	201365	214070
O15335	CHAD	Chondroadherin	0	0	0	0	387277	0	0			O43143	DHX15	ATP-dependent RNA helicase DHX15	0	0	0	521536	0	2.34208e+06	2.17759e+06	1.49766e+06	1.14265e+06	1.0064e+06
O15347	HMGB3	High mobility group protein B3	0	0	0	460487	446716	328114	371819			O43148	RNMT	mRNA cap guanine-N7 methyltransferase	0	0	0	0	0	46728.5	0	24234.5	34956.6	0
O15355	PPM1G	Protein phosphatase 1G	0	0	0	190348	234367	227732	318646			O43155	FLRT2	Leucine-rich repeat transmembrane protein FLRT2	0	0	0	0	0	483506	714663	943863	751876	1.23126e+06
O15357	INPPL1	Phosphatidylinositol 3,4,5-trisphosphate 5-phosphatase 2	14441.4	17850	0	578991	283408	302455	427554			O43157	PLXNB1	Plexin-B1	0	0	109495	426305	0	1.12312e+06	1.43336e+06	904663	629761	917679
O15371	EIF3D	Eukaryotic translation initiation factor 3 subunit D	0	0	0	486751	501081	1.06127e+06	816033			O43169	CYB5B	Cytochrome b5 type B	0	0	0	0	0	404945	0	0	0	0
O15372	EIF3H	Eukaryotic translation initiation factor 3 subunit H	0	0	0	1.25063e+06	991053	658991	693537			O43175	PHGDH	D-3-phosphoglycerate dehydrogenase	0	82141.9	0	129668	0	1.1308e+06	1.79334e+06	565451	384759	605522
O15393	TMPRSS2	Transmembrane protease serine 2	439250	185696	235938	6.0607e+06	0	346392	0			O43186|P32242|P32243	CRX|OTX1|OTX2	Cone-rod homeobox protein|Homeobox protein OTX1|Homeobox protein OTX2	0	0	0	0	0	303233	0	489579	487305	1.21561e+06
O15394	NCAM2	Neural cell adhesion molecule 2	0	0	0	1.17542e+06	1.298e+06	613244	1.51995e+06			O43194	GPR39	G-protein coupled receptor 39	0	0	0	0	0	90638.9	0	488431	278229	459794
O15400	STX7	Syntaxin-7	0	0	0	3.53699e+06	2.06789e+06	1.42201e+06	1.56758e+06			O43240	KLK10	Kallikrein-10	0	0	0	0	0	0	0	0	736772	0
O15427	SLC16A3	Monocarboxylate transporter 4	0	0	0	6.80151e+06	2.06228e+06	1.08789e+07	1.48392e+07			O43242	PSMD3	26S proteasome non-ATPase regulatory subunit 3	0	49969.6	0	0	0	1.34952e+06	0	481672	0	255670
O15431	SLC31A1	High affinity copper uptake protein 1	0	113966	0	1.11643e+06	1.44464e+06	619950	798409			O43248	HOXC11	Homeobox protein Hox-C11	0	0	0	0	0	0	391267	0	395921	676754
O15498	YKT6	Synaptobrevin homolog YKT6	57130	0	0	1.70778e+06	1.60425e+06	980836	1.21241e+06			O43278	SPINT1	Kunitz-type protease inhibitor 1	0	0	1.58171e+06	1.32475e+06	3.57426e+06	3.19659e+07	3.40613e+07	4.03426e+07	3.37892e+07	4.42131e+07
O15504	NUP42	Nucleoporin NUP42	0	0	0	324638	97028.6	242283	255162			O43286	B4GALT5	Beta-1,4-galactosyltransferase 5	137906	0	0	137068	0	1.79287e+06	1.60869e+06	1.59169e+06	1.71052e+06	1.29395e+06
O15516	CLOCK	Circadian locomoter output cycles protein kaput	104859	0	0	892949	707004	1.76006e+06	1.91489e+06			O43291	SPINT2	Kunitz-type protease inhibitor 2	0	0	0	0	0	5.0862e+06	6.55363e+06	8.98506e+06	6.94775e+06	1.04191e+07
O15533	TAPBP	Tapasin	244150	201385	140227	5.43495e+06	4.64092e+06	3.0521e+06	2.36335e+06			O43292	GPAA1	Glycosylphosphatidylinositol anchor attachment 1 protein	0	0	0	0	0	533855	0	449039	527235	375049
O15551	CLDN3	Claudin-3	145880	55628	46174.7	2.28073e+06	3.858e+06	2.18712e+06	2.20031e+06			O43306	ADCY6	Adenylate cyclase type 6	0	0	0	0	0	0	0	1.27846e+06	1.1831e+06	0
O15554	KCNN4	Intermediate conductance calcium-activated potassium channel protein 4	0	0	0	92637.6	0	55300.2	145172			O43324	EEF1E1	Eukaryotic translation elongation factor 1 epsilon-1	0	0	0	0	0	145251	211996	0	0	85199
O43143	DHX15	ATP-dependent RNA helicase DHX15	273631	79008.2	0	6.92573e+06	5.00244e+06	4.64842e+06	5.65803e+06			O43390	HNRNPR	Heterogeneous nuclear ribonucleoprotein R	0	0	0	0	0	471269	0	287258	410297	253930
O43148	RNMT	mRNA cap guanine-N7 methyltransferase	0	0	0	0	0	0	159939			O43399	TPD52L2	Tumor protein D54	0	0	0	0	0	155831	0	171990	102214	0
O43155	FLRT2	Leucine-rich repeat transmembrane protein FLRT2	0	0	0	1.68054e+06	1.02066e+06	1.3214e+06	1.64671e+06			O43402	EMC8	ER membrane protein complex subunit 8	0	109910	0	0	0	1.15213e+06	2.41293e+06	779582	447381	533069
O43157	PLXNB1	Plexin-B1	224095	0	0	1.78235e+06	2.07896e+06	1.58976e+06	1.43612e+06			O43405	COCH	Cochlin	75420.7	0	0	0	0	326891	0	138182	163801	169380
O43169	CYB5B	Cytochrome b5 type B	0	0	0	326344	570180	1.04061e+06	1.54627e+06			O43474	KLF4	Krueppel-like factor 4	0	0	0	0	0	306830	241946	147428	126742	122962
O43172	PRPF4	U4/U6 small nuclear ribonucleoprotein Prp4	0	0	0	0	190792	0	337734			O43488	AKR7A2	Aflatoxin B1 aldehyde reductase member 2	0	0	0	0	0	0	0	0	60894.1	0
O43175	PHGDH	D-3-phosphoglycerate dehydrogenase	610793	340351	424545	1.00506e+07	1.1446e+07	7.87412e+06	8.96302e+06			O43493	TGOLN2	Trans-Golgi network integral membrane protein 2	53849.8	0	0	0	0	9.0367e+06	6.24923e+06	1.76414e+07	1.35312e+07	1.79362e+07
O43186|P32242|P32243	CRX|OTX1|OTX2	Cone-rod homeobox protein|Homeobox protein OTX1|Homeobox protein OTX2	0	0	0	548028	685175	689751	308348			O43505	B4GAT1	Beta-1,4-glucuronyltransferase 1	0	0	0	53348.4	0	859039	695918	1.0783e+06	993514	882831
O43194	GPR39	G-protein coupled receptor 39	0	0	0	124834	0	181110	287820			O43548	TGM5	Protein-glutamine gamma-glutamyltransferase 5	0	0	0	0	0	0	0	25456.9	331955	0
O43237	DYNC1LI2	Cytoplasmic dynein 1 light intermediate chain 2	19816.7	0	0	882094	1.0628e+06	771394	832787			O43583	DENR	Density-regulated protein	0	0	0	0	0	437628	0	180255	132671	280514
O43240	KLK10	Kallikrein-10	0	14475.3	0	2.91027e+06	0	0	324718			O43602	DCX	Neuronal migration protein doublecortin	0	0	0	0	0	1.0998e+06	0	0	0	0
O43242	PSMD3	26S proteasome non-ATPase regulatory subunit 3	0	0	0	8.19366e+06	4.41258e+06	3.04847e+06	4.04796e+06			O43615	TIMM44	Mitochondrial import inner membrane translocase subunit TIM44	0	0	83934.1	0	0	0	0	0	0	202998
O43248	HOXC11	Homeobox protein Hox-C11	0	0	0	213274	1.7245e+06	871236	991343			O43617	TRAPPC3	Trafficking protein particle complex subunit 3	0	78543.8	0	0	0	0	0	0	103011	0
O43264	ZW10	Centromere/kinetochore protein zw10 homolog	0	0	0	28380.5	34252.1	118026	152012			O43657	TSPAN6	Tetraspanin-6	0	0	0	0	0	282235	166627	693298	376825	793254
O43278	SPINT1	Kunitz-type protease inhibitor 1	207972	392801	3.33128e+06	5.92706e+07	7.01751e+07	5.30836e+07	7.95762e+07			O43670	ZNF207	BUB3-interacting and GLEBS motif-containing protein ZNF207	0	0	0	0	0	2.75713e+06	3.77693e+06	1.62725e+06	1.63909e+06	1.48789e+06
O43286	B4GALT5	Beta-1,4-galactosyltransferase 5	302751	0	0	4.34286e+06	6.02008e+06	4.40248e+06	5.95258e+06			O43676	NDUFB3	NADH dehydrogenase [ubiquinone] 1 beta subcomplex subunit 3	0	0	0	74921.3	0	664730	2.09556e+06	900857	1.52315e+06	1.01934e+06
O43291	SPINT2	Kunitz-type protease inhibitor 2	123568	141465	355111	2.15704e+07	3.1062e+07	2.24508e+07	2.00473e+07			O43678	NDUFA2	NADH dehydrogenase [ubiquinone] 1 alpha subcomplex subunit 2	0	0	0	0	0	904251	1.31645e+06	668138	553078	891974
O43292	GPAA1	Glycosylphosphatidylinositol anchor attachment 1 protein	0	0	0	1.64795e+06	1.73391e+06	2.17696e+06	1.89811e+06			O43683	BUB1	Mitotic checkpoint serine/threonine-protein kinase BUB1	0	0	71583.8	0	0	1.05954e+06	1.45262e+06	559787	638660	1.62043e+06
O43306	ADCY6	Adenylate cyclase type 6	0	0	0	0	429444	4.07097e+06	2.22255e+06			O43684	BUB3	Mitotic checkpoint protein BUB3	0	0	0	0	0	659171	992979	553981	1.31242e+06	1.26923e+06
O43324	EEF1E1	Eukaryotic translation elongation factor 1 epsilon-1	21583.4	74289.9	52916.9	2.36284e+06	2.17967e+06	901122	1.29466e+06			O43688	PLPP2	Phospholipid phosphatase 2	0	0	0	0	0	3.44574e+06	3.84926e+06	5.13902e+06	2.95484e+06	6.80032e+06
O43390	HNRNPR	Heterogeneous nuclear ribonucleoprotein R	0	40859.7	0	5.89351e+06	3.27064e+06	6.15061e+06	4.02531e+06			O43707	ACTN4	Alpha-actinin-4	0	1.40649e+06	0	0	0	3.99534e+06	9.33654e+06	1.52224e+06	2.94242e+06	2.46887e+06
O43399	TPD52L2	Tumor protein D54	0	75707.6	0	1.21722e+06	2.27366e+06	588074	1.04742e+06			O43747	AP1G1	AP-1 complex subunit gamma-1	0	0	0	0	0	0	0	197635	0	0
O43402	EMC8	ER membrane protein complex subunit 8	0	0	168686	7.02206e+06	1.44108e+06	2.5817e+06	2.66441e+06			O43760	SYNGR2	Synaptogyrin-2	0	426948	90195.6	0	67834.7	1.63515e+06	1.51497e+06	1.45632e+06	1.27857e+06	1.35409e+06
O43405	COCH	Cochlin	50707.5	198695	176778	604330	0	286152	531307			O43772	SLC25A20	Mitochondrial carnitine/acylcarnitine carrier protein	73322.9	0	712705	1.37925e+06	762409	2.68011e+06	2.94374e+06	1.30187e+06	1.27792e+06	2.05907e+06
O43447	PPIH	Peptidyl-prolyl cis-trans isomerase H	0	0	0	261959	419702	553206	631883			O43776	NARS1	Asparagine--tRNA ligase, cytoplasmic	0	12784.7	0	0	0	177896	371287	399437	235381	232921
O43474	KLF4	Krueppel-like factor 4	0	0	0	205345	143692	143231	89481.5			O43790|Q14533	KRT86|KRT81	Keratin, type II cuticular Hb6|Keratin, type II cuticular Hb1	0	54021.6	0	0	0	0	1.65288e+06	1.88732e+06	1.71898e+06	2.68629e+06
O43488	AKR7A2	Aflatoxin B1 aldehyde reductase member 2	0	0	0	651130	404256	550087	873094			O43795	MYO1B	Unconventional myosin-Ib	0	0	0	0	0	239040	0	223523	143641	0
O43493	TGOLN2	Trans-Golgi network integral membrane protein 2	1.26407e+06	1.91816e+06	2.51325e+06	4.02644e+07	9.82811e+07	5.80957e+07	6.96686e+07			O43813	LANCL1	Glutathione S-transferase LANCL1	0	0	0	0	0	0	0	0	96209.1	0
O43505	B4GAT1	Beta-1,4-glucuronyltransferase 1	0	203593	0	3.2513e+06	4.20696e+06	4.87465e+06	8.82147e+06			O43818	RRP9	U3 small nucleolar RNA-interacting protein 2	0	0	102330	0	0	121696	172413	204184	394566	352076
O43548	TGM5	Protein-glutamine gamma-glutamyltransferase 5	0	0	0	0	68339	0	0			O43852	CALU	Calumenin	0	0	216650	88729.9	0	6.08785e+06	6.00009e+06	4.18426e+06	3.4188e+06	3.99754e+06
O43583	DENR	Density-regulated protein	0	0	0	273023	419296	254974	0			O43854	EDIL3	EGF-like repeat and discoidin I-like domain-containing protein 3	0	0	574203	0	0	3.64775e+06	5.05953e+06	4.28782e+06	2.62991e+06	7.16339e+06
O43610	SPRY3	Protein sprouty homolog 3	0	0	0	0	2.39632e+06	0	0			O43865	AHCYL1	S-adenosylhomocysteine hydrolase-like protein 1	0	0	344337	0	0	3.31026e+06	1.24848e+06	1.77974e+06	1.23585e+06	1.43039e+06
O43615	TIMM44	Mitochondrial import inner membrane translocase subunit TIM44	168135	117903	0	4.08016e+06	3.45706e+06	3.04294e+06	2.44973e+06			O43909	EXTL3	Exostosin-like 3	0	154499	0	0	0	1.53799e+06	0	1.60794e+06	1.22077e+06	1.44831e+06
O43617	TRAPPC3	Trafficking protein particle complex subunit 3	31873.6	63076	0	1.52189e+06	1.52292e+06	923361	1.40359e+06			O60216	RAD21	Double-strand-break repair protein rad21 homolog	0	0	0	129619	0	573928	1.29465e+06	1.43307e+06	1.32257e+06	1.56342e+06
O43657	TSPAN6	Tetraspanin-6	0	0	0	604349	1.46633e+06	832630	1.15881e+06			O60245	PCDH7	Protocadherin-7	0	0	0	0	0	669467	1.18422e+06	2.35797e+06	1.63292e+06	2.65036e+06
O43670	ZNF207	BUB3-interacting and GLEBS motif-containing protein ZNF207	0	0	0	2.53595e+06	930965	498901	2.1394e+06			O60256	PRPSAP2	Phosphoribosyl pyrophosphate synthase-associated protein 2	0	0	0	0	0	53061.1	3.07609e+06	58036.4	46563.1	0
O43676	NDUFB3	NADH dehydrogenase [ubiquinone] 1 beta subcomplex subunit 3	74064.3	0	0	1.74612e+06	1.61549e+06	989096	2.2886e+06			O60264	SMARCA5	SWI/SNF-related matrix-associated actin-dependent regulator of chromatin subfamily A member 5	57641.1	0	0	0	0	358122	263891	503958	405317	486397
O43678	NDUFA2	NADH dehydrogenase [ubiquinone] 1 alpha subcomplex subunit 2	0	50793.1	0	1.2673e+06	830749	477846	683938			O60279	SUSD5	Sushi domain-containing protein 5	0	0	0	0	0	1.63848e+06	1.87924e+06	2.88437e+06	2.26344e+06	2.73899e+06
O43681	GET3	ATPase GET3	0	0	0	1.00055e+06	593419	982519	1.05031e+06			O60292	SIPA1L3	Signal-induced proliferation-associated 1-like protein 3	0	0	0	0	0	747572	2.98879e+06	2.05393e+06	1.6578e+06	2.14689e+06
O43683	BUB1	Mitotic checkpoint serine/threonine-protein kinase BUB1	0	0	0	2.1665e+06	1.51316e+06	785560	1.08342e+06			O60296	TRAK2	Trafficking kinesin-binding protein 2	0	0	0	0	0	3.73486e+06	5.73478e+06	2.6182e+06	2.67771e+06	3.39664e+06
O43684	BUB3	Mitotic checkpoint protein BUB3	357679	190283	216389	1.51109e+06	4.07591e+06	2.68702e+06	4.07821e+06			O60306	AQR	RNA helicase aquarius	0	0	0	192240	0	2.03988e+06	1.11402e+06	1.24249e+06	855807	893450
O43688	PLPP2	Phospholipid phosphatase 2	0	0	0	4.24158e+06	3.68983e+06	3.47854e+06	4.33217e+06			O60313	OPA1	Dynamin-like 120 kDa protein, mitochondrial	0	0	0	0	0	1.17592e+06	247463	364392	269015	920400
O43707	ACTN4	Alpha-actinin-4	577688	898155	736117	3.41115e+07	2.70227e+07	2.46729e+07	2.14686e+07			O60318	MCM3AP	Germinal-center associated nuclear protein	0	0	0	0	0	1.10113e+07	1.1589e+07	6.71663e+06	4.65496e+06	6.63955e+06
O43747	AP1G1	AP-1 complex subunit gamma-1	0	31232.7	0	1.35452e+06	1.29709e+06	2.10326e+06	1.47499e+06			O60353	FZD6	Frizzled-6	0	0	0	0	0	780439	1.10459e+06	888055	1.04036e+06	624968
O43760	SYNGR2	Synaptogyrin-2	221794	258325	0	7.769e+06	1.32668e+07	7.34936e+06	7.17888e+06			O60437	PPL	Periplakin	0	0	0	0	0	398682	699607	0	132802	128514
O43772	SLC25A20	Mitochondrial carnitine/acylcarnitine carrier protein	1.04534e+06	1.11849e+06	1.54291e+06	2.50491e+06	4.13099e+06	1.37204e+06	1.43081e+06			O60449	LY75	Lymphocyte antigen 75	0	0	0	1.51792e+06	0	3.18077e+06	2.39401e+06	2.64816e+06	2.18473e+06	3.14895e+06
O43776	NARS1	Asparagine--tRNA ligase, cytoplasmic	0	67332	47229.4	1.12107e+06	2.28589e+06	1.28159e+06	1.36491e+06			O60462	NRP2	Neuropilin-2	7.81131e+06	425706	1.66968e+06	1.2348e+06	2.49691e+06	1.7042e+07	1.55475e+07	3.62745e+07	3.75205e+07	2.9668e+07
O43790|Q14533	KRT86|KRT81	Keratin, type II cuticular Hb6|Keratin, type II cuticular Hb1	0	254950	256619	1.43844e+06	1.60435e+06	890355	1.93788e+06			O60469	DSCAM	Cell adhesion molecule DSCAM	0	0	0	0	0	2.28331e+06	911114	152295	1.40671e+06	3.00803e+06
O43795	MYO1B	Unconventional myosin-Ib	0	0	0	832040	0	0	358246			O60476	MAN1A2	Mannosyl-oligosaccharide 1,2-alpha-mannosidase IB	0	0	38037.9	0	0	85639.1	0	170029	133172	127571
O43813	LANCL1	Glutathione S-transferase LANCL1	0	0	0	498752	169283	223275	231157			O60486	PLXNC1	Plexin-C1	0	0	0	0	0	1.84578e+06	0	0	0	0
O43818	RRP9	U3 small nucleolar RNA-interacting protein 2	85185.4	0	0	931674	335973	413480	1.83302e+06			O60487	MPZL2	Myelin protein zero-like protein 2	0	0	0	0	0	292414	0	190868	154608	245006
O43837	IDH3B	Isocitrate dehydrogenase [NAD] subunit beta, mitochondrial	0	0	0	0	0	449276	268487			O60493	SNX3	Sorting nexin-3	0	1.33511e+06	0	0	0	0	0	0	0	0
O43852	CALU	Calumenin	245741	282298	283999	6.50865e+06	8.99991e+06	8.10029e+06	8.44749e+06			O60506	SYNCRIP	Heterogeneous nuclear ribonucleoprotein Q	0	0	0	0	0	273524	0	207100	373812	379578
O43854	EDIL3	EGF-like repeat and discoidin I-like domain-containing protein 3	36105.1	0	0	2.95294e+06	2.75747e+06	2.4054e+06	2.30162e+06			O60512	B4GALT3	Beta-1,4-galactosyltransferase 3	0	0	0	0	0	700647	955845	962563	1.02201e+06	1.00961e+06
O43865	AHCYL1	S-adenosylhomocysteine hydrolase-like protein 1	1.05913e+06	0	0	6.25022e+06	5.27949e+06	7.1153e+06	9.32799e+06			O60568	PLOD3	Multifunctional procollagen lysine hydroxylase and glycosyltransferase LH3	0	0	0	0	0	1.28905e+06	248130	395822	644145	744434
O43909	EXTL3	Exostosin-like 3	0	0	0	4.36847e+06	6.3168e+06	9.46894e+06	8.71111e+06			O60635	TSPAN1	Tetraspanin-1	0	521144	0	0	0	327875	0	639093	363950	832879
O60216	RAD21	Double-strand-break repair protein rad21 homolog	0	0	0	1.49804e+06	748264	1.00908e+06	784593			O60637	TSPAN3	Tetraspanin-3	0	18356.6	0	56381.5	0	1.55911e+06	1.2549e+06	986222	1.50907e+06	1.0429e+06
O60245	PCDH7	Protocadherin-7	0	0	0	2.78691e+06	2.66479e+06	3.98326e+06	3.62591e+06			O60645	EXOC3	Exocyst complex component 3	0	0	0	0	0	0	0	0	70715.3	0
O60256	PRPSAP2	Phosphoribosyl pyrophosphate synthase-associated protein 2	0	0	0	123132	0	116791	177901			O60658	PDE8A	High affinity cAMP-specific and IBMX-insensitive 3',5'-cyclic phosphodiesterase 8A	0	0	0	43500.9	0	464389	454709	208694	139225	251565
O60264	SMARCA5	SWI/SNF-related matrix-associated actin-dependent regulator of chromatin subfamily A member 5	60126.2	37463.3	72285.3	1.06856e+06	1.15191e+06	772585	1.25709e+06			O60664	PLIN3	Perilipin-3	0	0	0	0	0	798737	0	840087	1.13781e+06	1.82115e+06
O60279	SUSD5	Sushi domain-containing protein 5	552916	236016	0	3.34861e+06	6.10329e+06	2.72248e+06	5.66356e+06			O60687	SRPX2	Sushi repeat-containing protein SRPX2	408285	707193	273971	0	0	2.24218e+07	1.91951e+07	2.89757e+07	3.44346e+07	2.3361e+07
O60292	SIPA1L3	Signal-induced proliferation-associated 1-like protein 3	0	0	0	185219	0	269652	289721			O60701	UGDH	UDP-glucose 6-dehydrogenase	0	62579.7	42737.1	257571	212485	1.50528e+06	2.23135e+06	1.57096e+06	1.39136e+06	1.86733e+06
O60296	TRAK2	Trafficking kinesin-binding protein 2	0	430385	0	2.53296e+06	1.54427e+06	2.56937e+06	1.65971e+06			O60716	CTNND1	Catenin delta-1	0	0	0	517980	0	3.07797e+06	5.0413e+06	2.15858e+06	1.5928e+06	2.5094e+06
O60306	AQR	RNA helicase aquarius	0	0	0	1.31978e+06	2.51403e+06	702227	564670			O60725	ICMT	Protein-S-isoprenylcysteine O-methyltransferase	0	0	0	0	0	334094	250476	315910	226280	314503
O60313	OPA1	Dynamin-like 120 kDa protein, mitochondrial	176504	56307.9	0	1.01669e+06	2.38997e+06	1.42682e+06	1.19387e+06			O60749	SNX2	Sorting nexin-2	0	0	0	0	0	0	0	0	0	245507
O60318	MCM3AP	Germinal-center associated nuclear protein	0	0	0	3.28915e+06	2.4422e+06	1.92902e+06	1.85458e+06			O60762	DPM1	Dolichol-phosphate mannosyltransferase subunit 1	0	0	0	0	0	551799	0	0	419926	309069
O60341	KDM1A	Lysine-specific histone demethylase 1A	0	0	0	513043	263777	290747	324243			O60763	USO1	General vesicular transport factor p115	0	0	0	0	0	1.56927e+06	0	900824	1.10014e+06	798849
O60353	FZD6	Frizzled-6	0	0	0	629742	404542	578171	443357			O60765	ZNF354A	Zinc finger protein 354A	0	0	0	0	0	0	0	0	455186	290264
O60437	PPL	Periplakin	0	0	0	1.03014e+06	739226	1.11438e+06	556202			O60831	PRAF2	PRA1 family protein 2	0	0	0	0	0	700381	1.11175e+06	439032	394465	379149
O60449	LY75	Lymphocyte antigen 75	0	0	0	4.60841e+06	3.03843e+06	2.97456e+06	3.30471e+06			O60832	DKC1	H/ACA ribonucleoprotein complex subunit DKC1	0	44489.5	69579.5	176679	146471	680729	1.23644e+06	829757	586134	665578
O60462	NRP2	Neuropilin-2	1.06235e+06	6.59194e+06	5.34665e+06	5.06644e+07	3.84112e+07	5.94589e+07	6.91182e+07			O60841	EIF5B	Eukaryotic translation initiation factor 5B	0	0	0	0	0	0	0	253396	285327	258176
O60469	DSCAM	Cell adhesion molecule DSCAM	0	0	0	5.1935e+06	1.65299e+06	860667	1.41865e+06			O60869	EDF1	Endothelial differentiation-related factor 1	0	0	0	0	0	520702	488476	74522.5	95809.7	145474
O60476	MAN1A2	Mannosyl-oligosaccharide 1,2-alpha-mannosidase IB	0	0	0	500455	611217	514124	1.06822e+06			O60884	DNAJA2	DnaJ homolog subfamily A member 2	0	0	140894	239907	0	1.13961e+06	1.76815e+06	1.98267e+06	1.57927e+06	1.0829e+06
O60486	PLXNC1	Plexin-C1	0	0	0	1.35224e+06	0	0	0			O60911	CTSV	Cathepsin L2	0	0	0	0	278013	1.33362e+06	0	494131	2.18266e+06	1.05262e+06
O60487	MPZL2	Myelin protein zero-like protein 2	0	0	0	2.18015e+06	1.21547e+06	1.17904e+06	1.05154e+06			O60931	CTNS	Cystinosin	0	0	0	0	0	258993	83038	247577	183931	228638
O60493	SNX3	Sorting nexin-3	0	0	0	798785	741963	833476	1.19291e+06			O75054	IGSF3	Immunoglobulin superfamily member 3	789327	311824	305099	0	0	1.31801e+07	1.18705e+07	1.38308e+07	1.14369e+07	1.7546e+07
O60499	STX10	Syntaxin-10	0	0	0	0	0	177695	0			O75056	SDC3	Syndecan-3	0	0	0	0	0	5.06781e+06	2.94059e+06	4.22995e+06	2.56353e+06	2.99299e+06
O60506	SYNCRIP	Heterogeneous nuclear ribonucleoprotein Q	0	113718	0	1.58243e+06	2.45889e+06	2.51418e+06	2.68215e+06			O75071	EFCAB14	EF-hand calcium-binding domain-containing protein 14	0	0	46907.3	0	0	1.16395e+06	454517	829515	789948	945299
O60512	B4GALT3	Beta-1,4-galactosyltransferase 3	0	0	0	3.20384e+06	3.30285e+06	6.2618e+06	6.81498e+06			O75083	WDR1	WD repeat-containing protein 1	0	0	0	140697	0	622457	920493	1.12237e+06	1.09915e+06	1.32524e+06
O60568	PLOD3	Multifunctional procollagen lysine hydroxylase and glycosyltransferase LH3	0	72110	0	3.03954e+06	2.06804e+06	1.93227e+06	2.10908e+06			O75084	FZD7	Frizzled-7	0	139003	0	0	0	1.12411e+06	496647	983664	1.36779e+06	1.0801e+06
O60610	DIAPH1	Protein diaphanous homolog 1	0	0	0	0	0	364646	233938			O75093	SLIT1	Slit homolog 1 protein	0	0	0	0	0	0	558527	368509	235650	105582
O60635	TSPAN1	Tetraspanin-1	0	0	0	522278	296936	1.64421e+06	1.12118e+06			O75110	ATP9A	Probable phospholipid-transporting ATPase IIA	0	133041	925772	4.28172e+06	33180.1	548477	1.11973e+07	543667	726200	641297
O60637	TSPAN3	Tetraspanin-3	51385.3	308250	331259	4.06606e+06	3.10472e+06	3.61497e+06	3.66879e+06			O75131	CPNE3	Copine-3	0	0	677792	0	0	2.65467e+06	3.82326e+06	793050	1.96223e+06	1.61867e+06
O60645	EXOC3	Exocyst complex component 3	0	0	0	332094	208307	173812	211064			O75144	ICOSLG	ICOS ligand	0	0	0	0	0	282783	136337	305795	470052	257453
O60658	PDE8A	High affinity cAMP-specific and IBMX-insensitive 3',5'-cyclic phosphodiesterase 8A	57416	85241.5	57981.5	3.85166e+06	1.7143e+06	1.47487e+06	1.70764e+06			O75147	OBSL1	Obscurin-like protein 1	0	0	0	0	0	0	0	392144	327692	175923
O60664	PLIN3	Perilipin-3	0	293533	0	4.36755e+06	8.39314e+06	4.89356e+06	5.51907e+06			O75170	PPP6R2	Serine/threonine-protein phosphatase 6 regulatory subunit 2	0	0	0	0	0	1.546e+06	1.52755e+06	952704	640135	1.17461e+06
O60684	KPNA6	Importin subunit alpha-7	0	0	0	976279	627383	868734	946294			O75179	ANKRD17	Ankyrin repeat domain-containing protein 17	0	0	831982	0	0	6.71901e+06	1.06488e+07	6.74411e+06	5.58612e+06	6.25275e+06
O60687	SRPX2	Sushi repeat-containing protein SRPX2	5.02028e+06	2.65262e+06	0	2.10581e+07	2.98028e+07	3.18075e+07	3.01862e+07			O75190	DNAJB6	DnaJ homolog subfamily B member 6	0	0	1.45457e+06	0	0	0	0	0	0	0
O60701	UGDH	UDP-glucose 6-dehydrogenase	259741	227689	195431	7.0857e+06	4.99138e+06	4.83924e+06	7.14426e+06			O75197	LRP5	Low-density lipoprotein receptor-related protein 5	0	308596	0	0	0	3.21404e+06	2.16566e+06	2.34089e+06	2.44957e+06	3.22757e+06
O60716	CTNND1	Catenin delta-1	447038	558006	802697	1.08655e+07	1.04038e+07	1.34159e+07	1.17114e+07			O75223	GGCT	Gamma-glutamylcyclotransferase	0	0	0	0	0	1.84308e+06	1.95429e+06	1.10982e+06	1.2398e+07	942977
O60725	ICMT	Protein-S-isoprenylcysteine O-methyltransferase	0	0	0	543899	164903	257851	298435			O75251	NDUFS7	NADH dehydrogenase [ubiquinone] iron-sulfur protein 7, mitochondrial	0	0	0	0	0	518805	1.10959e+06	281514	272522	669027
O60749	SNX2	Sorting nexin-2	302473	104361	0	2.99595e+06	2.74226e+06	1.74551e+06	2.11455e+06			O75306	NDUFS2	NADH dehydrogenase [ubiquinone] iron-sulfur protein 2, mitochondrial	0	0	0	150666	0	513844	0	334762	250749	353392
O60762	DPM1	Dolichol-phosphate mannosyltransferase subunit 1	0	176952	0	3.6118e+06	2.67151e+06	3.14346e+06	3.03945e+06			O75326	SEMA7A	Semaphorin-7A	0	421950	0	0	368229	2.74709e+06	2.68069e+06	4.14575e+06	3.7925e+06	5.55777e+06
O60763	USO1	General vesicular transport factor p115	1.90034e+06	442582	624871	7.93615e+06	8.0395e+06	8.4545e+06	4.80266e+06			O75340	PDCD6	Programmed cell death protein 6	0	0	0	0	0	0	0	0	280101	0
O60765	ZNF354A	Zinc finger protein 354A	0	0	0	252535	2.23886e+06	0	0			O75342	ALOX12B	Arachidonate 12-lipoxygenase, 12R-type	0	0	0	0	0	1.43343e+06	0	812213	2.82235e+06	0
O60831	PRAF2	PRA1 family protein 2	0	0	0	1.66052e+06	762425	832055	887284			O75352	MPDU1	Mannose-P-dolichol utilization defect 1 protein	107858	0	39234.7	0	0	281901	1.10718e+06	299408	295331	144800
O60832	DKC1	H/ACA ribonucleoprotein complex subunit DKC1	53994.2	0	0	750832	1.44368e+06	644155	572856			O75354	ENTPD6	Ectonucleoside triphosphate diphosphohydrolase 6	0	0	0	0	0	0	0	412119	309018	341254
O60841	EIF5B	Eukaryotic translation initiation factor 5B	0	0	0	1.45608e+06	1.39321e+06	1.68792e+06	1.71609e+06			O75355	ENTPD3	Ectonucleoside triphosphate diphosphohydrolase 3	0	188016	0	0	0	663033	262908	704068	628035	685804
O60869	EDF1	Endothelial differentiation-related factor 1	0	0	0	534657	1.00954e+06	469360	728170			O75367	MACROH2A1	Core histone macro-H2A.1	0	168908	239247	913985	657850	8.77296e+06	1.3439e+07	3.96404e+06	5.96495e+06	4.62525e+06
O60884	DNAJA2	DnaJ homolog subfamily A member 2	0	473220	580376	5.57987e+06	8.7397e+06	1.19399e+07	8.04429e+06			O75369	FLNB	Filamin-B	0	1.67035e+06	459279	2.47492e+06	1.38585e+06	5.75534e+06	7.0259e+06	5.58188e+06	5.10575e+06	4.90803e+06
O60911	CTSV	Cathepsin L2	0	0	0	0	0	769307	389729			O75376	NCOR1	Nuclear receptor corepressor 1	0	59958.4	233917	0	394332	1.21542e+07	2.06086e+07	7.31573e+06	6.515e+06	9.82132e+06
O60931	CTNS	Cystinosin	0	0	0	343856	0	0	67614.1			O75380	NDUFS6	NADH dehydrogenase [ubiquinone] iron-sulfur protein 6, mitochondrial	0	0	0	0	0	1.1599e+06	638360	944764	516262	902557
O75054	IGSF3	Immunoglobulin superfamily member 3	1.07154e+06	314629	4.39538e+06	8.05707e+06	5.82775e+06	6.11212e+06	6.15193e+06			O75390	CS	Citrate synthase, mitochondrial	0	0	0	66148.5	0	377640	0	212940	179199	266470
O75056	SDC3	Syndecan-3	0	0	0	3.05089e+06	2.54432e+06	3.31276e+06	2.96133e+06			O75396	SEC22B	Vesicle-trafficking protein SEC22b	0	0	0	655594	0	2.29059e+06	2.39177e+06	1.78251e+06	1.41076e+06	1.87185e+06
O75071	EFCAB14	EF-hand calcium-binding domain-containing protein 14	109196	0	0	6.09734e+06	5.61029e+06	4.66232e+06	5.02565e+06			O75400	PRPF40A	Pre-mRNA-processing factor 40 homolog A	0	110754	0	0	0	1.34702e+06	0	935660	866766	574533
O75083	WDR1	WD repeat-containing protein 1	0	152521	0	1.44959e+06	2.13932e+06	1.6621e+06	1.35022e+06			O75431	MTX2	Metaxin-2	0	0	36142.8	0	0	1.12503e+06	0	694668	562830	0
O75084	FZD7	Frizzled-7	0	0	0	2.29461e+06	3.50662e+06	3.20965e+06	4.54105e+06			O75438	NDUFB1	NADH dehydrogenase [ubiquinone] 1 beta subcomplex subunit 1	0	0	0	0	0	597605	1.09842e+06	460157	356555	887709
O75093	SLIT1	Slit homolog 1 protein	0	0	0	0	880339	776083	421201			O75448	MED24	Mediator of RNA polymerase II transcription subunit 24	0	0	0	30297.2	15461.5	338517	0	639900	403858	631368
O75110	ATP9A	Probable phospholipid-transporting ATPase IIA	1.93657e+06	2.70996e+06	2.42955e+06	515625	8.16139e+06	299124	532182			O75449	KATNA1	Katanin p60 ATPase-containing subunit A1	0	0	0	0	0	6.29862e+06	7.51929e+06	7.74191e+06	0	8.69958e+06
O75131	CPNE3	Copine-3	967655	296558	593615	5.9735e+06	9.29309e+06	4.55134e+06	9.82264e+06			O75477	ERLIN1	Erlin-1	0	0	0	0	0	670928	0	459100	181064	512564
O75144	ICOSLG	ICOS ligand	122097	0	0	0	78265.5	200794	481696			O75487	GPC4	Glypican-4	0	332567	61843.5	0	0	2.1498e+07	9.96883e+06	2.31569e+07	2.27429e+07	2.37024e+07
O75147	OBSL1	Obscurin-like protein 1	0	56640.8	0	1.12461e+06	558815	612531	841321			O75489	NDUFS3	NADH dehydrogenase [ubiquinone] iron-sulfur protein 3, mitochondrial	0	0	0	0	0	657164	671306	459610	637472	810314
O75153	CLUH	Clustered mitochondria protein homolog	0	0	0	238301	0	124068	136810			O75493	CA11	Carbonic anhydrase-related protein 11	0	0	0	0	0	50224.9	0	108274	141185	74625
O75157	TSC22D2	TSC22 domain family protein 2	0	0	0	420600	0	0	587458			O75494	SRSF10	Serine/arginine-rich splicing factor 10	0	0	0	0	0	0	0	73052.9	313004	0
O75170	PPP6R2	Serine/threonine-protein phosphatase 6 regulatory subunit 2	0	0	0	1.15349e+06	858349	343172	304338			O75503	CLN5	Bis(monoacylglycero)phosphate synthase CLN5	0	42971.2	119610	81273.2	65583.8	1.91737e+06	1.04108e+06	1.64515e+06	1.43865e+06	1.41267e+06
O75179	ANKRD17	Ankyrin repeat domain-containing protein 17	0	756035	0	1.04413e+07	1.48613e+07	1.30057e+07	1.2118e+07			O75509	TNFRSF21	Tumor necrosis factor receptor superfamily member 21	0	437223	0	0	0	3.57237e+06	3.84507e+06	3.33586e+06	2.49644e+06	4.47131e+06
O75190	DNAJB6	DnaJ homolog subfamily B member 6	46384.5	0	0	0	0	0	211491			O75531	BANF1	Barrier-to-autointegration factor	0	0	0	0	0	0	0	0	15718.4	0
O75191	XYLB	Xylulose kinase	0	0	0	1.14328e+06	0	0	0			O75533	SF3B1	Splicing factor 3B subunit 1	0	0	0	0	0	789280	0	418035	0	528189
O75197	LRP5	Low-density lipoprotein receptor-related protein 5	0	0	0	2.84365e+06	1.81545e+06	2.02641e+06	1.84135e+06			O75534	CSDE1	Cold shock domain-containing protein E1	0	0	0	0	0	1.00453e+06	5.13609e+06	0	648406	2.09854e+06
O75223	GGCT	Gamma-glutamylcyclotransferase	0	132800	0	1.69933e+06	1.08784e+06	1.88707e+06	988001			O75569	PRKRA	Interferon-inducible double-stranded RNA-dependent protein kinase activator A	0	0	0	0	0	262157	0	276039	185735	297334
O75251	NDUFS7	NADH dehydrogenase [ubiquinone] iron-sulfur protein 7, mitochondrial	0	0	0	1.24456e+06	548956	638691	590040			O75581	LRP6	Low-density lipoprotein receptor-related protein 6	0	0	45539.4	0	20551.5	413068	959332	338348	305453	360267
O75306	NDUFS2	NADH dehydrogenase [ubiquinone] iron-sulfur protein 2, mitochondrial	0	0	0	2.34265e+06	1.16629e+06	987673	644711			O75608	LYPLA1	Acyl-protein thioesterase 1	0	35246.2	0	0	75733.3	275960	0	107511	393744	143889
O75326	SEMA7A	Semaphorin-7A	0	0	0	3.88923e+06	3.31527e+06	3.43201e+06	3.1662e+06			O75629	CREG1	Protein CREG1	0	0	0	0	0	0	0	130265	198995	62913.2
O75340	PDCD6	Programmed cell death protein 6	0	0	0	1.23346e+06	1.17659e+06	3.66498e+06	3.31057e+06			O75643	SNRNP200	U5 small nuclear ribonucleoprotein 200 kDa helicase	0	205315	0	0	57114.1	847284	1.25865e+06	791038	332034	0
O75342	ALOX12B	Arachidonate 12-lipoxygenase, 12R-type	236102	0	0	934334	0	0	0			O75663	TIPRL	TIP41-like protein	0	0	0	0	0	583999	0	0	0	0
O75352	MPDU1	Mannose-P-dolichol utilization defect 1 protein	0	90764.1	0	1.28674e+06	947093	1.35746e+06	1.40816e+06			O75718	CRTAP	Cartilage-associated protein	0	198180	329872	241889	199568	1.25073e+06	2.21059e+06	480693	1.21622e+06	355690
O75354	ENTPD6	Ectonucleoside triphosphate diphosphohydrolase 6	0	0	0	2.85489e+06	1.78475e+06	1.5875e+06	1.92414e+06			O75746	SLC25A12	Electrogenic aspartate/glutamate antiporter SLC25A12, mitochondrial	68711.4	32994.2	0	86232.3	0	1.12744e+06	823213	729907	646132	761463
O75355	ENTPD3	Ectonucleoside triphosphate diphosphohydrolase 3	0	0	0	1.20467e+06	1.04312e+06	552370	509831			O75764	TCEA3	Transcription elongation factor A protein 3	0	0	0	0	0	604350	947857	397884	320028	640432
O75367	MACROH2A1	Core histone macro-H2A.1	443270	351583	234580	9.20456e+06	5.71219e+06	5.22855e+06	5.15028e+06			O75787	ATP6AP2	Renin receptor	0	0	0	0	0	0	0	175421	96670.6	336835
O75369	FLNB	Filamin-B	3.44545e+06	3.25716e+06	3.31671e+06	5.32666e+07	6.81175e+07	5.39258e+07	5.10529e+07			O75821	EIF3G	Eukaryotic translation initiation factor 3 subunit G	0	0	0	0	0	530173	0	835227	380887	0
O75376	NCOR1	Nuclear receptor corepressor 1	716007	0	0	1.26053e+07	1.15647e+07	1.0839e+07	8.28324e+06			O75828	CBR3	Carbonyl reductase [NADPH] 3	0	0	0	0	0	0	0	170257	122506	123039
O75380	NDUFS6	NADH dehydrogenase [ubiquinone] iron-sulfur protein 6, mitochondrial	0	30951.2	0	825726	441944	594250	626209			O75844	ZMPSTE24	CAAX prenyl protease 1 homolog	0	0	15849.5	98224	31899.4	1.67661e+06	840006	676288	681273	836369
O75381	PEX14	Peroxisomal membrane protein PEX14	86827.8	193195	319492	2.80928e+06	2.55718e+06	2.26405e+06	2.21321e+06			O75874	IDH1	Isocitrate dehydrogenase [NADP] cytoplasmic	0	0	0	0	0	137627	0	142885	325942	64825.4
O75390	CS	Citrate synthase, mitochondrial	80766.6	20147.2	0	1.08604e+06	586859	671005	958093			O75882	ATRN	Attractin	0	1.06182e+06	4.57261e+06	0	0	2.89274e+07	2.85129e+07	4.14732e+07	3.63695e+07	4.09312e+07
O75396	SEC22B	Vesicle-trafficking protein SEC22b	300083	492188	530744	1.5575e+07	1.78686e+07	1.67608e+07	1.40244e+07			O75899	GABBR2	Gamma-aminobutyric acid type B receptor subunit 2	0	0	0	0	0	462155	0	0	0	236994
O75400	PRPF40A	Pre-mRNA-processing factor 40 homolog A	0	119892	0	5.31928e+06	3.99309e+06	4.41458e+06	3.46864e+06			O75915	ARL6IP5	PRA1 family protein 3	0	0	0	0	0	849960	0	956050	657203	567860
O75431	MTX2	Metaxin-2	0	0	0	5.20477e+06	1.89609e+06	3.98044e+06	2.63332e+06			O75934	BCAS2	Pre-mRNA-splicing factor SPF27	0	0	0	0	0	0	0	0	0	20669.9
O75438	NDUFB1	NADH dehydrogenase [ubiquinone] 1 beta subcomplex subunit 1	0	0	0	1.1099e+06	831489	475988	431942			O75947	ATP5PD	ATP synthase subunit d, mitochondrial	0	0	0	0	0	767801	4.34399e+06	579353	1.71997e+06	228169
O75448	MED24	Mediator of RNA polymerase II transcription subunit 24	0	28186.1	52882.9	269376	1.11685e+06	496255	659691			O75955	FLOT1	Flotillin-1	0	0	0	706752	0	630449	0	1.27459e+06	1.04103e+06	1.28674e+06
O75449	KATNA1	Katanin p60 ATPase-containing subunit A1	14521.1	0	20590.2	0	106326	79644	181935			O75964	ATP5MG	ATP synthase subunit g, mitochondrial	0	0	0	0	0	98892.7	0	0	0	0
O75477	ERLIN1	Erlin-1	0	0	0	1.41553e+06	1.7756e+06	821640	904018			O75976	CPD	Carboxypeptidase D	2.09332e+07	1.1228e+06	1.06439e+06	233238	687163	2.89779e+07	1.7612e+07	2.99541e+07	2.61295e+07	2.91887e+07
O75487	GPC4	Glypican-4	100480	0	0	1.45791e+07	2.10918e+07	1.97241e+07	1.54234e+07			O76003	GLRX3	Glutaredoxin-3	0	0	74251.9	0	0	0	0	0	0	175789
O75489	NDUFS3	NADH dehydrogenase [ubiquinone] iron-sulfur protein 3, mitochondrial	0	0	0	3.09636e+06	2.57267e+06	2.81631e+06	2.48177e+06			O76009|O76011|P25690	KRT33A|KRT34|	Keratin, type I cuticular Ha3-I|Keratin, type I cuticular Ha4|Keratin, type I microfibrillar, 47.6 kDa	0	0	146724	95612.8	445783	1.00754e+07	5.37765e+06	0	5.79128e+06	313223
O75494	SRSF10	Serine/arginine-rich splicing factor 10	0	0	0	111460	0	1.20405e+06	508494			O76021	RSL1D1	Ribosomal L1 domain-containing protein 1	0	0	0	0	0	471135	627634	747536	806367	616874
O75503	CLN5	Bis(monoacylglycero)phosphate synthase CLN5	0	60448.4	463983	2.61959e+06	971556	1.06551e+06	1.13331e+06			O76054	SEC14L2	SEC14-like protein 2	0	0	0	0	0	0	0	0	66414.6	0
O75509	TNFRSF21	Tumor necrosis factor receptor superfamily member 21	131399	0	0	4.21637e+06	3.55482e+06	3.26042e+06	3.36909e+06			O76062	TM7SF2	Delta(14)-sterol reductase TM7SF2	0	0	0	0	54130.9	1.97087e+06	2.25676e+06	1.561e+06	119011	1.67493e+06
O75531	BANF1	Barrier-to-autointegration factor	0	0	0	0	0	510208	87611.7			O76094	SRP72	Signal recognition particle subunit SRP72	0	0	0	0	0	519538	1.10468e+06	461272	233545	364276
O75533	SF3B1	Splicing factor 3B subunit 1	138412	0	114665	4.07906e+06	1.70527e+06	2.23216e+06	1.49285e+06			O76095	JTB	Protein JTB	0	0	0	0	26046.5	0	0	0	0	185001
O75534	CSDE1	Cold shock domain-containing protein E1	0	0	0	1.15571e+06	1.11978e+06	1.47324e+06	1.52057e+06			O94766	B3GAT3	Galactosylgalactosylxylosylprotein 3-beta-glucuronosyltransferase 3	0	0	405843	0	0	1.24332e+06	694151	542852	906233	708769
O75569	PRKRA	Interferon-inducible double-stranded RNA-dependent protein kinase activator A	0	0	0	894561	1.30343e+06	827011	854629			O94776	MTA2	Metastasis-associated protein MTA2	0	453928	0	552450	0	667270	888729	404368	470153	431363
O75581	LRP6	Low-density lipoprotein receptor-related protein 6	0	0	0	563137	502997	333958	578146			O94788|P00352|P05091|P30837|P47895	ALDH1A2|ALDH1A1|ALDH2|ALDH1B1|ALDH1A3	Retinal dehydrogenase 2|Aldehyde dehydrogenase 1A1|Aldehyde dehydrogenase, mitochondrial|Aldehyde dehydrogenase X, mitochondrial|Retinaldehyde dehydrogenase 3	0	0	0	0	0	0	0	0	76292	0
O75608	LYPLA1	Acyl-protein thioesterase 1	0	57544.2	0	2.10302e+06	2.09803e+06	1.6681e+06	1.31276e+06			O94806	PRKD3	Serine/threonine-protein kinase D3	0	0	0	1.33449e+06	0	0	0	0	0	0
O75643	SNRNP200	U5 small nuclear ribonucleoprotein 200 kDa helicase	0	0	0	1.74556e+06	867006	384385	561124			O94811	TPPP	Tubulin polymerization-promoting protein	0	88836.7	450219	1.0765e+06	284632	324275	617173	1.08746e+06	4.97078e+06	451375
O75663	TIPRL	TIP41-like protein	0	15194.6	0	353419	1.59259e+06	866175	744353			O94813	SLIT2	Slit homolog 2 protein	0	0	0	0	0	4.15756e+06	4.514e+06	3.15291e+06	2.98599e+06	2.41939e+06
O75694	NUP155	Nuclear pore complex protein Nup155	0	0	0	576097	341898	316367	286489			O94826	TOMM70	Mitochondrial import receptor subunit TOM70	0	49120.3	184901	850814	315063	5.3746e+06	6.06709e+06	3.75644e+06	3.03352e+06	5.2198e+06
O75718	CRTAP	Cartilage-associated protein	0	148005	311638	3.53891e+06	1.79451e+06	1.84782e+06	2.00434e+06			O94832	MYO1D	Unconventional myosin-Id	0	0	0	0	0	330772	483935	187317	132687	209946
O75746	SLC25A12	Electrogenic aspartate/glutamate antiporter SLC25A12, mitochondrial	0	0	0	1.56857e+06	943420	984116	750468			O94842	TOX4	TOX high mobility group box family member 4	0	0	0	0	0	5.8388e+06	8.45087e+06	6.44979e+06	5.06976e+06	5.87878e+06
O75787	ATP6AP2	Renin receptor	0	0	0	1.36843e+06	1.04485e+06	587808	575569			O94855	SEC24D	Protein transport protein Sec24D	0	631557	622223	0	0	8.57701e+06	9.37112e+06	8.81586e+06	9.9365e+06	9.10655e+06
O75815|Q6S5L8|Q92529	BCAR3|SHC4|SHC3	Breast cancer anti-estrogen resistance protein 3|SHC-transforming protein 4|SHC-transforming protein 3	0	0	0	0	328604	200559	216764			O94874	UFL1	E3 UFM1-protein ligase 1	0	0	0	0	0	268010	397271	212445	135596	146601
O75821	EIF3G	Eukaryotic translation initiation factor 3 subunit G	0	44288.7	0	842283	1.11771e+06	582567	703702			O94875	SORBS2	Sorbin and SH3 domain-containing protein 2	0	0	0	0	0	446531	945657	342989	0	508853
O75822	EIF3J	Eukaryotic translation initiation factor 3 subunit J	0	0	0	0	169193	196630	464722			O94886	TMEM63A	CSC1-like protein 1	0	80885.4	58160.2	253949	117450	3.34317e+06	3.0215e+06	5.98828e+06	5.32623e+06	5.81635e+06
O75828	CBR3	Carbonyl reductase [NADPH] 3	0	137085	124550	1.75796e+06	2.00466e+06	1.29371e+06	1.53694e+06			O94901	SUN1	SUN domain-containing protein 1	0	0	631449	2.18594e+06	1.29121e+06	5.18691e+06	4.72366e+06	6.55444e+06	6.29969e+06	6.30837e+06
O75844	ZMPSTE24	CAAX prenyl protease 1 homolog	220575	124936	136536	1.12481e+06	2.4866e+06	1.66157e+06	3.50415e+06			O94905	ERLIN2	Erlin-2	0	0	0	116886	0	472772	729117	675203	443868	464743
O75874	IDH1	Isocitrate dehydrogenase [NADP] cytoplasmic	0	0	0	419926	204265	429708	617702			O94906	PRPF6	Pre-mRNA-processing factor 6	0	0	0	0	0	0	972860	267645	218798	789000
O75882	ATRN	Attractin	1.33069e+06	2.53192e+06	0	2.00343e+07	2.55656e+07	1.98813e+07	2.21777e+07			O94910	ADGRL1	Adhesion G protein-coupled receptor L1	0	0	0	0	0	4.73153e+06	5.48978e+06	4.67377e+06	4.08008e+06	5.34571e+06
O75899	GABBR2	Gamma-aminobutyric acid type B receptor subunit 2	34945.5	0	0	0	1.50829e+06	600031	0			O94919	ENDOD1	Endonuclease domain-containing 1 protein	0	0	0	0	0	220433	0	115898	0	161203
O75915	ARL6IP5	PRA1 family protein 3	0	0	0	5.71154e+06	4.56403e+06	3.05029e+06	4.11151e+06			O94923	GLCE	D-glucuronyl C5-epimerase	0	0	0	0	0	852336	521893	425111	426569	595038
O75934	BCAS2	Pre-mRNA-splicing factor SPF27	0	0	0	55769.6	68094.4	281547	10408.4			O94925	GLS	Glutaminase kidney isoform, mitochondrial	0	0	0	0	0	0	0	88487.8	101217	121105
O75947	ATP5PD	ATP synthase subunit d, mitochondrial	0	101248	0	5.28796e+06	4.68243e+06	3.79453e+06	3.02006e+06			O94964	MTCL2	Microtubule cross-linking factor 2	0	0	0	0	0	113328	175755	240383	284573	241059
O75955	FLOT1	Flotillin-1	625914	0	0	2.25841e+06	2.08185e+06	1.83803e+06	2.03794e+06			O94979	SEC31A	Protein transport protein Sec31A	817637	2.45873e+06	0	830645	3.95375e+06	3.0309e+07	2.60481e+07	2.34032e+07	2.38276e+07	2.50329e+07
O75964	ATP5MG	ATP synthase subunit g, mitochondrial	0	0	0	1.4729e+06	807590	336647	511405			O94985	CLSTN1	Calsyntenin-1	210864	435230	564293	0	0	7.44235e+06	2.69995e+06	5.71332e+06	3.60832e+06	5.45849e+06
O75976	CPD	Carboxypeptidase D	69961.2	177471	137118	8.564e+07	1.33274e+08	1.14243e+08	1.49418e+08			O94986	CEP152	Centrosomal protein of 152 kDa	0	0	0	0	0	0	0	171297	0	174421
O76003	GLRX3	Glutaredoxin-3	128681	0	0	2.92664e+06	2.37262e+06	1.9245e+06	1.81734e+06			O94991	SLITRK5	SLIT and NTRK-like protein 5	0	0	0	0	0	162529	0	127422	145059	94386.3
O76009|O76011|P25690	KRT33A|KRT34|	Keratin, type I cuticular Ha3-I|Keratin, type I cuticular Ha4|Keratin, type I microfibrillar, 47.6 kDa	794439	197125	0	5.16982e+06	3.48438e+06	439532	359540			O95070	YIF1A	Protein YIF1A	0	0	0	0	0	110755	0	0	0	0
O76021	RSL1D1	Ribosomal L1 domain-containing protein 1	52793.1	13730.6	0	816380	524011	558010	447364			O95084	PRSS23	Serine protease 23	0	0	0	0	0	2.07631e+06	1.70601e+06	4.58233e+06	2.26324e+06	2.38542e+06
O76031	CLPX	ATP-dependent Clp protease ATP-binding subunit clpX-like, mitochondrial	0	0	0	123860	0	188176	125779			O95139	NDUFB6	NADH dehydrogenase [ubiquinone] 1 beta subcomplex subunit 6	0	0	153510	603184	183331	0	0	0	0	0
O76054	SEC14L2	SEC14-like protein 2	0	0	0	176052	183754	91174.4	279152			O95168	NDUFB4	NADH dehydrogenase [ubiquinone] 1 beta subcomplex subunit 4	0	0	0	119900	120732	4.81954e+06	5.62249e+06	4.54158e+06	4.62745e+06	5.20882e+06
O76062	TM7SF2	Delta(14)-sterol reductase TM7SF2	0	0	0	477657	554654	448397	175175			O95169	NDUFB8	NADH dehydrogenase [ubiquinone] 1 beta subcomplex subunit 8, mitochondrial	0	0	0	66707.3	0	1.31509e+06	1.99743e+06	946530	824078	1.27846e+06
O76094	SRP72	Signal recognition particle subunit SRP72	0	0	0	3.66776e+06	3.63377e+06	2.21775e+06	2.7449e+06			O95196	CSPG5	Chondroitin sulfate proteoglycan 5	0	0	0	0	0	0	660557	223530	168179	395635
O76095	JTB	Protein JTB	0	121039	128703	652072	0	1.4821e+06	1.39116e+06			O95197	RTN3	Reticulon-3	0	0	0	0	0	0	0	118892	283771	101576
O94766	B3GAT3	Galactosylgalactosylxylosylprotein 3-beta-glucuronosyltransferase 3	889635	0	580481	6.1186e+06	6.3638e+06	4.02948e+06	6.99005e+06			O95202	LETM1	Mitochondrial proton/calcium exchanger protein	0	0	0	0	0	1.51587e+06	0	558128	118530	451350
O94769	ECM2	Extracellular matrix protein 2	0	8172	0	196282	190990	354166	237784			O95271	TNKS	Poly [ADP-ribose] polymerase tankyrase-1	0	0	0	0	0	2.59792e+06	1.82861e+06	1.6052e+06	1.27111e+06	1.08237e+06
O94776	MTA2	Metastasis-associated protein MTA2	0	28109.3	0	2.83299e+06	1.58174e+06	1.23376e+06	1.41803e+06			O95274	LYPD3	Ly6/PLAUR domain-containing protein 3	76892.3	42218.3	0	0	0	5.39452e+06	4.20665e+06	8.31542e+06	6.42074e+06	1.1057e+07
O94788|P00352|P05091|P30837|P47895	ALDH1A2|ALDH1A1|ALDH2|ALDH1B1|ALDH1A3	Retinal dehydrogenase 2|Aldehyde dehydrogenase 1A1|Aldehyde dehydrogenase, mitochondrial|Aldehyde dehydrogenase X, mitochondrial|Retinaldehyde dehydrogenase 3	30796.8	0	0	153151	260062	197488	262687			O95292	VAPB	Vesicle-associated membrane protein-associated protein B/C	0	0	0	0	0	471194	0	1.06327e+06	676988	759533
O94804|Q9H2G2	STK10|SLK	Serine/threonine-protein kinase 10|STE20-like serine/threonine-protein kinase	0	0	0	0	0	890636	0			O95297	MPZL1	Myelin protein zero-like protein 1	0	183681	0	0	0	905533	2.19449e+06	2.27743e+06	1.69666e+06	2.11491e+06
O94806	PRKD3	Serine/threonine-protein kinase D3	157850	0	0	0	0	472777	0			O95299	NDUFA10	NADH dehydrogenase [ubiquinone] 1 alpha subcomplex subunit 10, mitochondrial	184875	0	0	259971	44017.5	1.07656e+06	4.21939e+06	1.57401e+06	874989	1.69305e+06
O94811	TPPP	Tubulin polymerization-promoting protein	216732	347840	615494	609877	2.86941e+06	837003	499358			O95319	CELF2	CUGBP Elav-like family member 2	0	0	21830.4	135002	22050.2	1.2876e+06	1.25861e+06	883444	1.48947e+06	2.58462e+06
O94813	SLIT2	Slit homolog 2 protein	0	0	0	0	946066	1.1984e+06	1.09723e+06			O95347	SMC2	Structural maintenance of chromosomes protein 2	0	0	0	0	0	291874	842113	93919.9	0	0
O94826	TOMM70	Mitochondrial import receptor subunit TOM70	275095	233983	0	7.22759e+06	6.70346e+06	5.66018e+06	4.26425e+06			O95361	TRIM16	Tripartite motif-containing protein 16	0	93977.6	855773	0	0	0	0	0	0	0
O94832	MYO1D	Unconventional myosin-Id	0	0	0	264399	131601	0	0			O95372	LYPLA2	Acyl-protein thioesterase 2	0	0	0	0	0	0	287368	98530.4	70248.9	112182
O94842	TOX4	TOX high mobility group box family member 4	0	0	0	2.3427e+07	1.20745e+07	1.24802e+07	1.53181e+07			O95382	MAP3K6	Mitogen-activated protein kinase kinase kinase 6	0	0	0	0	0	0	0	167024	0	136527
O94855	SEC24D	Protein transport protein Sec24D	555529	441627	603997	1.3656e+07	1.24167e+07	1.5489e+07	1.04931e+07			O95433	AHSA1	Activator of 90 kDa heat shock protein ATPase homolog 1	0	460820	0	0	0	1.0465e+06	2.67491e+06	1.90111e+06	1.17178e+06	1.01504e+06
O94874	UFL1	E3 UFM1-protein ligase 1	0	0	0	1.4713e+06	989348	720393	683732			O95470	SGPL1	Sphingosine-1-phosphate lyase 1	0	119213	0	0	0	0	1.07395e+06	237067	0	261133
O94875	SORBS2	Sorbin and SH3 domain-containing protein 2	0	76992.8	0	342759	786819	0	0			O95486	SEC24A	Protein transport protein Sec24A	0	0	0	0	0	3.76104e+06	2.45192e+06	2.95799e+06	1.7025e+06	3.68823e+06
O94886	TMEM63A	CSC1-like protein 1	0	64341.6	101259	2.14566e+06	3.11373e+06	2.7165e+06	2.64852e+06			O95487	SEC24B	Protein transport protein Sec24B	0	0	0	0	1.08741e+06	2.01126e+07	2.87318e+07	1.92458e+07	1.61786e+07	1.81508e+07
O94901	SUN1	SUN domain-containing protein 1	147361	426986	0	2.78899e+06	3.15611e+06	2.81431e+06	2.41613e+06			O95490	ADGRL2	Adhesion G protein-coupled receptor L2	0	1.03918e+07	161406	0	0	1.51756e+07	1.28575e+07	1.54023e+07	1.27921e+07	1.64266e+07
O94903	PLPBP	Pyridoxal phosphate homeostasis protein	0	0	0	283848	282770	103701	235809			O95503	CBX6	Chromobox protein homolog 6	0	0	0	0	0	0	0	0	44591.5	0
O94905	ERLIN2	Erlin-2	0	215758	0	1.75839e+06	2.66663e+06	2.37251e+06	2.19055e+06			O95573	ACSL3	Fatty acid CoA ligase Acsl3	0	0	0	0	0	1.44063e+06	1.71318e+06	816393	707555	634183
O94906	PRPF6	Pre-mRNA-processing factor 6	0	30943.3	0	740031	475296	1.30641e+06	907898			O95628	CNOT4	CCR4-NOT transcription complex subunit 4	0	0	0	0	0	628329	719711	276728	232811	496405
O94910	ADGRL1	Adhesion G protein-coupled receptor L1	0	0	0	7.09248e+06	4.92679e+06	4.31821e+06	4.4081e+06			O95630	STAMBP	STAM-binding protein	0	15895.8	0	0	0	0	0	0	0	0
O94919	ENDOD1	Endonuclease domain-containing 1 protein	0	0	0	959474	438089	545347	455847			O95631	NTN1	Netrin-1	36517	0	0	0	0	1.71872e+06	1.99212e+06	2.37e+06	1.8481e+06	1.80314e+06
O94923	GLCE	D-glucuronyl C5-epimerase	0	0	0	1.95989e+06	1.13058e+06	764400	1.38677e+06			O95674	CDS2	Phosphatidate cytidylyltransferase 2	0	67986.1	0	0	0	234009	250198	191927	105066	138463
O94925	GLS	Glutaminase kidney isoform, mitochondrial	27376.5	0	37690.3	665933	1.09097e+06	607183	802404			O95747	OXSR1	Serine/threonine-protein kinase OSR1	18621.2	0	0	0	0	0	0	0	86722.3	0
O94979	SEC31A	Protein transport protein Sec31A	1.21704e+06	432751	937982	6.33356e+07	7.84548e+07	7.5536e+07	7.16246e+07			O95757	HSPA4L	Heat shock 70 kDa protein 4L	0	0	0	0	0	934987	0	927562	672677	981702
O94985	CLSTN1	Calsyntenin-1	352498	277102	590995	1.52934e+07	1.1167e+07	1.20635e+07	1.31866e+07			O95782	AP2A1	AP-2 complex subunit alpha-1	0	0	0	0	0	0	367002	418001	670494	307460
O94986	CEP152	Centrosomal protein of 152 kDa	0	0	0	91347.8	171905	302892	332470			O95793	STAU1	Double-stranded RNA-binding protein Staufen homolog 1	0	70088.8	0	0	0	0	0	257880	209420	244509
O94991	SLITRK5	SLIT and NTRK-like protein 5	0	0	0	304217	206015	274907	401213			O95801	TTC4	Tetratricopeptide repeat protein 4	0	18581.4	26959.7	0	0	0	0	97480.8	95196.1	167170
O95070	YIF1A	Protein YIF1A	47836.8	0	0	426006	913659	301247	501025			O95831	AIFM1	Apoptosis-inducing factor 1, mitochondrial	0	0	0	0	0	426287	781102	282142	421405	445275
O95084	PRSS23	Serine protease 23	0	0	0	7.14921e+06	2.88088e+06	6.38775e+06	9.87245e+06			O95847	SLC25A27	Mitochondrial uncoupling protein 4	0	68128.7	16402.2	0	27573.2	156349	0	0	207434	0
O95139	NDUFB6	NADH dehydrogenase [ubiquinone] 1 beta subcomplex subunit 6	46763.9	119375	244432	0	0	605643	0			O95857	TSPAN13	Tetraspanin-13	0	272912	51102.3	123566	51485.1	1.26427e+06	1.88201e+06	1.66652e+06	1.09036e+06	1.65647e+06
O95153	TSPOAP1	Peripheral-type benzodiazepine receptor-associated protein 1	0	0	0	510381	127624	231014	343638			O95858	TSPAN15	Tetraspanin-15	0	0	0	0	0	0	0	0	191487	137983
O95168	NDUFB4	NADH dehydrogenase [ubiquinone] 1 beta subcomplex subunit 4	0	129651	0	4.59194e+06	2.84004e+06	2.19387e+06	2.1922e+06			O95861	BPNT1	3'(2'),5'-bisphosphate nucleotidase 1	0	0	0	0	0	272521	0	174901	133197	140368
O95169	NDUFB8	NADH dehydrogenase [ubiquinone] 1 beta subcomplex subunit 8, mitochondrial	0	59428.7	0	2.16377e+06	1.22935e+06	876041	875113			O95994	AGR2	Anterior gradient protein 2 homolog	0	0	0	90736.3	0	1.78303e+06	703776	1.85609e+06	2.01877e+06	1.31767e+06
O95196	CSPG5	Chondroitin sulfate proteoglycan 5	0	0	0	422993	385523	304782	189122			O96000	NDUFB10	NADH dehydrogenase [ubiquinone] 1 beta subcomplex subunit 10	0	0	0	0	0	1.33432e+06	2.36511e+06	1.15506e+06	663940	1.2857e+06
O95197	RTN3	Reticulon-3	0	0	0	903297	1.63223e+06	2.18812e+06	2.33156e+06			O96005	CLPTM1	Putative lipid scramblase CLPTM1	0	0	0	0	0	1.45248e+06	1.27414e+06	1.31582e+06	929621	1.96135e+06
O95202	LETM1	Mitochondrial proton/calcium exchanger protein	162429	412771	187645	6.91069e+06	7.35492e+06	6.33947e+06	4.90576e+06			O96008	TOMM40	Mitochondrial import receptor subunit TOM40 homolog	0	750920	853938	622595	345688	3.86385e+06	3.90469e+06	3.7856e+06	4.31087e+06	3.9645e+06
O95249	GOSR1	Golgi SNAP receptor complex member 1	202174	0	0	2.10436e+06	1.35605e+06	1.28845e+06	1.65259e+06			O96009	NAPSA	Napsin-A	0	0	0	45064.3	0	753535	0	347086	391239	245830
O95271	TNKS	Poly [ADP-ribose] polymerase tankyrase-1	0	30204.3	0	1.30921e+07	4.98935e+06	3.74117e+06	5.04354e+06			P00156	MT-CYB	Cytochrome b	0	0	0	0	0	123833	0	112380	154683	86007.3
O95274	LYPD3	Ly6/PLAUR domain-containing protein 3	0	0	0	5.33174e+06	1.15954e+07	5.6757e+06	3.26029e+06			P00338	LDHA	L-lactate dehydrogenase A chain	0	0	347708	544861	173932	4.78375e+06	3.6368e+06	5.9068e+06	4.73378e+06	6.95981e+06
O95292	VAPB	Vesicle-associated membrane protein-associated protein B/C	0	96166.5	0	3.51224e+06	6.33084e+06	6.75975e+06	5.44277e+06			P00367|P49448	GLUD1|GLUD2	Glutamate dehydrogenase 1, mitochondrial|Glutamate dehydrogenase 2, mitochondrial	0	0	0	0	0	0	0	251250	0	254821
O95297	MPZL1	Myelin protein zero-like protein 1	0	0	0	2.61458e+06	3.80465e+06	4.84866e+06	4.55265e+06			P00387	CYB5R3	NADH-cytochrome b5 reductase 3	0	0	0	0	0	744731	1.28031e+06	274235	445188	482898
O95299	NDUFA10	NADH dehydrogenase [ubiquinone] 1 alpha subcomplex subunit 10, mitochondrial	113190	428882	0	3.56762e+06	2.42481e+06	3.09481e+06	2.18133e+06			P00390	GSR	Glutathione reductase, mitochondrial	0	0	0	0	0	252243	260792	285922	297582	295244
O95319	CELF2	CUGBP Elav-like family member 2	0	93531.4	0	383726	2.60057e+06	1.83423e+06	1.93154e+06			P00403	MT-CO2	Cytochrome c oxidase subunit 2	0	52072.7	18496.4	45127.5	21975.7	3.63258e+06	2.31565e+06	4.2809e+06	3.39063e+06	4.65285e+06
O95336	PGLS	6-phosphogluconolactonase	0	0	0	537608	731240	397661	325164			P00450	CP	Ceruloplasmin	0	0	0	68249.5	0	5.90368e+06	5.63657e+06	1.14942e+07	1.10087e+07	8.15739e+06
O95347	SMC2	Structural maintenance of chromosomes protein 2	119495	0	0	927892	1.09255e+06	430335	498442			P00491	PNP	Purine nucleoside phosphorylase	0	0	0	0	0	0	0	0	127041	0
O95361	TRIM16	Tripartite motif-containing protein 16	247593	352763	311635	7.26129e+06	8.85297e+06	5.87485e+06	6.64058e+06			P00533	EGFR	Epidermal growth factor receptor	0	730033	3.01184e+06	0	0	7.62595e+06	6.63585e+06	9.82819e+06	9.00013e+06	1.12445e+07
O95372	LYPLA2	Acyl-protein thioesterase 2	0	0	0	902339	373182	626556	351972			P00558	PGK1	Phosphoglycerate kinase 1	1.59824e+06	0	237986	1.07281e+06	478718	4.16835e+06	4.23512e+06	5.31039e+06	5.19862e+06	5.20488e+06
O95433	AHSA1	Activator of 90 kDa heat shock protein ATPase homolog 1	230176	485303	607294	8.69073e+06	2.60591e+07	2.44842e+07	1.93146e+07			P00568	AK1	Adenylate kinase isoenzyme 1	0	0	0	0	0	587639	368533	506850	408884	636955
O95445	APOM	Apolipoprotein M	75427.7	69623.9	42155.2	3.92993e+06	898044	1.6603e+06	2.81779e+06			P00749	PLAU	Urokinase-type plasminogen activator	0	0	0	0	0	6.55583e+06	6.06101e+06	3.7402e+06	2.76865e+06	6.34416e+06
O95470	SGPL1	Sphingosine-1-phosphate lyase 1	0	0	0	3.2942e+06	1.67696e+06	1.52966e+06	1.46836e+06			P00750	PLAT	Tissue-type plasminogen activator	0	0	0	0	0	408855	353973	284429	299170	442383
O95477	ABCA1	Phospholipid-transporting ATPase ABCA1	0	0	0	434423	0	0	151359			P01009	SERPINA1	Alpha-1-antitrypsin	0	0	0	0	0	808899	0	58766.2	0	0
O95486	SEC24A	Protein transport protein Sec24A	0	0	0	1.15002e+07	1.10169e+07	7.91391e+06	5.65415e+06			P01011	SERPINA3	Alpha-1-antichymotrypsin	0	0	0	0	171335	0	0	0	175377	0
O95487	SEC24B	Protein transport protein Sec24B	136181	0	1.40683e+06	2.67222e+07	2.60861e+07	2.87022e+07	2.36234e+07			P01024	C3	Complement C3	0	84528.1	112466	816268	73326.5	3.54996e+06	5.60719e+06	1.85335e+06	1.49479e+06	2.4245e+06
O95490	ADGRL2	Adhesion G protein-coupled receptor L2	282195	344833	0	3.23045e+07	2.70386e+07	2.88265e+07	2.88497e+07			P01033	TIMP1	Metalloproteinase inhibitor 1	0	0	0	0	0	7.62924e+06	2.42075e+06	7.15756e+06	6.03083e+06	5.46569e+06
O95503	CBX6	Chromobox protein homolog 6	0	0	0	0	0	0	239807			P01034	CST3	Cystatin-C	0	0	0	0	0	527600	361697	336121	305235	261272
O95573	ACSL3	Fatty acid CoA ligase Acsl3	529661	282780	0	5.97815e+06	6.26403e+06	3.98931e+06	5.50656e+06			P01040	CSTA	Cystatin-A	0	1.0857e+06	113718	90541.9	110997	974165	398534	855095	1.0937e+06	265009
O95628	CNOT4	CCR4-NOT transcription complex subunit 4	0	0	0	644605	785171	373815	0			P01111|P01116	NRAS|KRAS	GTPase NRas|GTPase KRas	0	0	0	0	0	1.19371e+06	1.44106e+06	1.09473e+06	888316	1.43068e+06
O95630	STAMBP	STAM-binding protein	0	40495.7	0	142764	363212	129207	214654			P01130	LDLR	Low-density lipoprotein receptor	7.65827e+07	3.26175e+06	1.68436e+06	391516	0	1.13641e+07	1.04428e+07	1.15404e+07	1.12322e+07	1.50444e+07
O95631	NTN1	Netrin-1	0	0	0	1.56984e+06	874650	739925	1.02639e+06			P01133	EGF	Pro-epidermal growth factor	0	22508.3	0	0	0	0	0	117923	141375	256376
O95674	CDS2	Phosphatidate cytidylyltransferase 2	0	0	0	784159	353252	466359	599250			P01137	TGFB1	Transforming growth factor beta-1 proprotein	0	27070	242211	497782	158973	1.81961e+06	413807	1.91726e+06	2.09877e+06	2.81669e+06
O95747	OXSR1	Serine/threonine-protein kinase OSR1	0	0	0	929779	1.238e+06	1.15727e+06	1.12827e+06			P01834	IGKC	Immunoglobulin kappa constant	0	0	0	0	0	994654	0	117039	320967	92145.1
O95757	HSPA4L	Heat shock 70 kDa protein 4L	1.0863e+06	200850	489340	4.9708e+06	7.10198e+06	3.37824e+06	4.19088e+06			P01857|P0DOX5	IGHG1|	Immunoglobulin heavy constant gamma 1|Immunoglobulin gamma-1 heavy chain	0	0	205029	181473	636377	7.33629e+06	1.15488e+06	1.14488e+06	1.66664e+06	754321
O95758	PTBP3	Polypyrimidine tract-binding protein 3	0	0	0	506081	1.35108e+06	1.00803e+06	1.43859e+06			P01859|P01861	IGHG2|IGHG4	Immunoglobulin heavy constant gamma 2|Immunoglobulin heavy constant gamma 4	0	0	87248.5	0	114119	3.33808e+06	447979	0	434021	683750
O95782	AP2A1	AP-2 complex subunit alpha-1	0	0	54305.9	997043	850906	1.26588e+06	1.19364e+06			P01876	IGHA1	Immunoglobulin heavy constant alpha 1	0	0	56541	80469.1	58403.8	521282	493363	225784	852857	197328
O95793	STAU1	Double-stranded RNA-binding protein Staufen homolog 1	0	0	0	1.1879e+06	1.21581e+06	860673	905992			P01889	HLA-B	HLA class I histocompatibility antigen, B alpha chain	0	0	0	0	0	1.07596e+06	309530	1.61106e+06	1.24648e+06	1.14839e+06
O95801	TTC4	Tetratricopeptide repeat protein 4	0	0	106361	330498	491406	529148	0			P01911|P13762	HLA-DRB1|HLA-DRB4	HLA class II histocompatibility antigen, DRB1 beta chain|HLA class II histocompatibility antigen, DR beta 4 chain	0	0	0	0	0	92586	0	106972	102021	0
O95816	BAG2	BAG family molecular chaperone regulator 2	0	0	0	508650	472205	546516	760856			P02452	COL1A1	Collagen alpha-1(I) chain	8.59963e+06	1.06905e+06	765092	1.1252e+06	679817	1.56049e+08	8.89336e+06	5.01311e+06	5.89035e+06	3.62218e+06
O95831	AIFM1	Apoptosis-inducing factor 1, mitochondrial	0	33573.5	0	860497	630278	270672	233394			P02461	COL3A1	Collagen alpha-1(III) chain	1.56589e+06	3852.12	288914	2.23142e+06	171540	6.88251e+06	4.7894e+06	831143	726120	1.13644e+06
O95847	SLC25A27	Mitochondrial uncoupling protein 4	316769	0	229390	2.52087e+06	5.51751e+06	929166	3.29047e+06			P02533	KRT14	Keratin, type I cytoskeletal 14	0	32410	487914	230538	460756	6.23641e+06	1.41048e+06	6.68342e+06	1.46983e+07	1.91993e+06
O95857	TSPAN13	Tetraspanin-13	269932	261334	282041	7.54121e+06	3.48271e+06	2.57107e+06	3.23582e+06			P02538	KRT6A	Keratin, type II cytoskeletal 6A	0	115504	2.08135e+06	1.76884e+06	1.95941e+06	2.03915e+07	3.37527e+06	2.62343e+07	1.19143e+07	4.8331e+06
O95858	TSPAN15	Tetraspanin-15	0	0	0	1.77956e+06	901323	512301	1.25278e+06			P02545	LMNA	Prelamin-A/C	6.93636e+06	1.03015e+06	1.22396e+06	6.05188e+06	2.54001e+06	7.78652e+07	7.51673e+07	8.95023e+07	7.83441e+07	9.24601e+07
O95861	BPNT1	3'(2'),5'-bisphosphate nucleotidase 1	0	0	0	1.29478e+06	1.00566e+06	852106	863866			P02647	APOA1	Apolipoprotein A-I	0	0	0	0	0	652078	0	0	0	0
O95994	AGR2	Anterior gradient protein 2 homolog	0	1.3319e+06	0	5.55509e+06	5.79844e+06	3.99776e+06	3.79597e+06			P02649	APOE	Apolipoprotein E	0	0	0	0	0	2.28949e+06	1.44823e+06	3.38829e+06	3.07384e+06	2.5907e+06
O96000	NDUFB10	NADH dehydrogenase [ubiquinone] 1 beta subcomplex subunit 10	0	0	0	4.15241e+06	2.58439e+06	3.65654e+06	3.97368e+06			P02675	FGB	Fibrinogen beta chain	0	0	0	0	0	0	0	1.70014e+06	0	1.86025e+06
O96005	CLPTM1	Putative lipid scramblase CLPTM1	0	65258.4	121611	1.98558e+06	4.2079e+06	3.27349e+06	4.01557e+06			P02679	FGG	Fibrinogen gamma chain	0	0	0	0	0	0	0	485957	0	952473
O96008	TOMM40	Mitochondrial import receptor subunit TOM40 homolog	443274	386327	336767	9.47855e+06	8.98363e+06	9.74932e+06	1.30484e+07			P02745	C1QA	Complement C1q subcomponent subunit A	0	0	29375.4	37271.4	0	4.37272e+07	1.21494e+06	0	0	0
O96009	NAPSA	Napsin-A	0	0	0	0	0	0	131211			P02750	LRG1	Leucine-rich alpha-2-glycoprotein	0	0	0	0	0	369271	512434	244484	399243	431061
O96013	PAK4	Serine/threonine-protein kinase PAK 4	0	0	0	218773	341261	233241	308633			P02751	FN1	Fibronectin	0	676487	327292	631350	566019	2.12547e+08	1.51868e+08	1.76605e+08	1.62135e+08	2.08633e+08
O96019	ACTL6A	Actin-like protein 6A	0	0	0	981810	1.98657e+06	659959	527802			P02768	ALB	Albumin	1.60786e+06	739842	1.4986e+06	622158	1.242e+06	7.22853e+07	4.5976e+06	1.40419e+07	8.33337e+06	2.07458e+06
P00156	MT-CYB	Cytochrome b	0	0	0	384338	400046	359401	555517			P02786	TFRC	Transferrin receptor protein 1	0	281253	277959	356724	81475.7	2.80183e+07	1.08763e+07	3.74758e+07	4.82572e+07	3.85702e+07
P00338	LDHA	L-lactate dehydrogenase A chain	87451.4	384804	266727	2.55727e+06	3.98245e+06	3.77503e+06	4.61652e+06			P02787	TF	Serotransferrin	0	0	0	0	0	731564	0	0	0	0
P00367|P49448	GLUD1|GLUD2	Glutamate dehydrogenase 1, mitochondrial|Glutamate dehydrogenase 2, mitochondrial	0	0	0	659624	410175	396997	364385			P02788	LTF	Lactotransferrin	0	0	162430	217934	0	1.17521e+06	0	269593	928703	228202
[truncated: 2,694 more rows]

## Sheet: Search 1 normalization 2
Protein Accession	Gene	Protein Full Name	dECM-tumor-Ac4GalNAz-eluate-rep1	dECM-tumor-Ac4GalNAz-eluate-rep2	dECM-tumor-Ac4GalNAz-eluate-rep3	dECM-tumor-Ac4GalNAz-eluate-rep4	tumoroid-Ac4GalNAz-eluate-rep1	tumoroid-Ac4GalNAz-eluate-rep2	tumoroid-Ac4GalNAz-eluate-rep3	tumoroid-Ac4GalNAz-eluate-rep4	tumoroid-Ac4GalNAz-eluate-rep5
[truncated: 3,206 more rows]

[truncated: 3 more sheets: Search 2 original, Search3 original, Search 3 normalization]
